# Supplementary material for: Martinostat as a novel HDAC inhibitor to overcome tyrosine kinase inhibitor resistance in chronic myeloid leukemia
Source: Clin Epigenetics. 2025 Jul 16;17:125. doi: 10.1186/s13148-025-01921-0 (PMC12269308; doi:10.1186/s13148-025-01921-0)
Supplement: Supplementary file 2 — Additional file 2. [file 13148_2025_1921_MOESM2_ESM.xlsx]

## Sheet: Table S4
ENSEMBL	ENTREZ	GeneID	baseMean	log2FoldChange	lfcSE	pvalue	padj
ENSG00000142611	63976	PRDM16	2.79608	2.17895	1.8947	0.0190626	0.0480575		Supplementary table S4. List of upregulated DEGs in K562-R
ENSG00000189337	23254	KAZN	512.058	4.02505	0.192631	7.29505e-98	1.42631e-95
ENSG00000175147	200197	TMEM51-AS1	49.0467	3.53741	0.42299	9.6593e-18	1.79179e-16
ENSG00000060656	10076	PTPRU	355.93	2.85691	0.212795	6.62598e-42	3.64443e-40
ENSG00000130940	54897	CASZ1	37.9604	2.73894	0.409008	3.629e-12	4.28411e-11
ENSG00000162407	8613	PLPP3	109.693	8.94696	1.29823	1.16065e-14	1.74266e-13
ENSG00000137941	79739	TTLL7	301.761	3.03092	0.218864	1.44661e-44	8.68807e-43
ENSG00000116833	2494	NR5A2	618.644	3.07807	0.191047	2.51818e-59	2.26349e-57
ENSG00000186197	128178	EDARADD	242.092	3.54581	0.228957	6.12294e-55	4.96997e-53
ENSG00000162670	339479	BRINP3	208.872	9.07107	0.975469	3.14757e-19	6.42613e-18
ENSG00000116962	4811	NID1	6.58767	6.33028	2.57059	6.96099e-06	3.85915e-05
ENSG00000143355	56956	LHX9	5.5119	4.05526	1.46432	0.00043395	0.00170113
ENSG00000168243	2786	GNG4	45.8568	5.59039	0.685233	2.89414e-16	4.86645e-15
ENSG00000116183	60676	PAPPA2	4.70793	3.6997	1.5044	0.00105221	0.00377756
ENSG00000196878	3914	LAMB3	302.028	2.51085	0.216989	1.00082e-31	3.71303e-30
ENSG00000183780	148641	SLC35F3	37.1483	2.82118	0.422643	4.1301e-12	4.85214e-11
ENSG00000117318	3399	ID3	751.967	3.04324	0.191075	5.64971e-58	4.89751e-56
ENSG00000162723	89886	SLAMF9	20.62	6.36645	1.31157	3.91461e-08	3.01399e-07
ENSG00000174059	947	CD34	3.50887	4.94425	2.56367	0.000445101	0.00174
ENSG00000158156	55113	XKR8	89.9688	4.20001	0.355323	7.74551e-33	3.01557e-31
ENSG00000132718	23208	SYT11	57.2139	2.04249	0.33851	3.36024e-10	3.28135e-09
ENSG00000143278	2165	F13B	1.91677	3.04238	2.86732	0.0103484	0.0284768
ENSG00000027644	3645	INSRR	84.0705	3.7756	0.346599	1.83517e-28	5.91539e-27
ENSG00000215788	8718	TNFRSF25	1.93081	3.12051	2.8247	0.00945176	0.0263367
ENSG00000162894	9214	FCMR	8.05546	3.02463	0.96386	0.000288435	0.00117972
ENSG00000182795	79098	C1orf116	2243.47	4.05016	0.163743	4.92226e-136	2.31312e-133
ENSG00000163909	26508	HEYL	106.568	2.46917	0.271908	2.01878e-20	4.46901e-19
ENSG00000287315	101927401	LOC101927401	366.974	3.18007	0.24037	7.65637e-41	4.03708e-39
ENSG00000253304	399474	TMEM200B	9.53087	3.71843	1.01783	5.38744e-05	0.000255956
ENSG00000117228	2633	GBP1	5.03475	3.87608	1.46866	0.000638433	0.00241438
ENSG00000213512	388646	GBP7	7.51157	6.55961	2.59699	3.81342e-06	2.20714e-05
ENSG00000162654	115361	GBP4	355.435	7.19533	0.419949	1.68838e-65	1.73275e-63
ENSG00000000938	2268	FGR	2.78879	2.43	1.70978	0.0127386	0.0341286
ENSG00000073756	5743	PTGS2	108.941	8.93395	1.30357	1.63453e-14	2.42966e-13
ENSG00000187583	84069	PLEKHN1	53.9866	3.26919	0.375139	4.70286e-19	9.47861e-18
ENSG00000119280	84886	C1orf198	1240.91	2.19551	0.152377	9.31849e-48	6.41659e-46
ENSG00000117298	1889	ECE1	3515.26	2.02923	0.157867	1.78405e-38	8.70448e-37
ENSG00000163395	91156	IGFN1	19.1544	2.7597	0.595975	5.64723e-07	3.68853e-06
ENSG00000243709	10637	LEFTY1	4.04479	5.30716	2.54751	0.000170352	0.000730086
ENSG00000155816	56776	FMN2	9.19731	5.01361	1.3654	1.5192e-05	7.93085e-05
ENSG00000180875	64388	GREM2	5.24249	5.87839	2.54449	2.87193e-05	0.000143068
ENSG00000121753	576	ADGRB2	302.969	2.6283	0.242765	4.12735e-28	1.31301e-26
ENSG00000162745	25903	OLFML2B	66.7841	8.20282	1.29638	1.38943e-12	1.71746e-11
ENSG00000170075	9283	GPR37L1	17.83	3.62293	0.690598	3.23176e-08	2.50989e-07
ENSG00000186510	1187	CLCNKA	83.4223	3.63104	0.340664	2.39297e-27	7.38586e-26
ENSG00000185519	348487	FAM131C	18.1231	4.13599	0.766972	1.90748e-08	1.52564e-07
ENSG00000233750	100420257	CICP27	6.16106	3.45432	1.1934	0.000805941	0.00297559
ENSG00000184022	127069	OR2T10	2.36518	3.79202	2.70576	0.00418847	0.0128897
ENSG00000118473	84251	SGIP1	78.5806	8.44723	1.29478	2.76058e-13	3.65521e-12
ENSG00000117600	9890	PLPPR4	21.6734	8.54898	2.71851	2.23488e-10	2.22128e-09
ENSG00000119283	440730	TRIM67	1240.42	9.12145	0.422165	1.39153e-102	3.08045e-100
ENSG00000197956	6277	S100A6	571.464	8.6757	0.531203	3.61142e-59	3.2138e-57
ENSG00000188015	6274	S100A3	7.48953	2.55035	0.890862	0.000712035	0.00266228
ENSG00000188643	140576	S100A16	831.82	3.35447	0.181925	8.24327e-77	1.12655e-74
ENSG00000179639	2205	FCER1A	11.712	4.62111	1.09144	1.00105e-05	5.41155e-05
ENSG00000163435	1999	ELF3	134.304	4.55235	0.375503	1.47521e-34	6.2033e-33
ENSG00000224520	149501	KRT8P45	53.2151	2.11484	0.335998	6.86888e-11	7.23231e-10
ENSG00000163354	127579	DCST2	22.5572	2.00487	0.483177	7.46363e-06	4.11953e-05
ENSG00000014914	10903	MTMR11	142.806	3.70606	0.290106	2.46495e-38	1.18966e-36
ENSG00000198483	148741	ANKRD35	17.273	3.36364	0.660122	6.49468e-08	4.86076e-07
ENSG00000168509	148738	HJV	152.423	2.2186	0.218086	5.17336e-25	1.436e-23
ENSG00000168148	8290	H3-4	3.41918	4.90659	2.55758	0.00047173	0.00183366
ENSG00000085552	57549	IGSF9	64.9135	4.29559	0.423199	8.3261e-25	2.29212e-23
ENSG00000134250	4853	NOTCH2	1040.94	5.2331	0.190673	1.65961e-166	1.77817e-163
ENSG00000154451	115362	GBP5	272.623	8.2468	0.652138	9.29652e-36	4.08894e-34
ENSG00000162595	9077	DIRAS3	700.491	4.86523	0.198616	2.07689e-133	9.11995e-131
ENSG00000184908	1188	CLCNKB	67.7338	2.99243	0.339458	2.07202e-19	4.2726e-18
ENSG00000159176	1465	CSRP1	1197.02	2.21218	0.14091	3.32959e-56	2.80461e-54
ENSG00000198892	149345	SHISA4	38.3152	2.19997	0.397035	6.10593e-09	5.19712e-08
ENSG00000099260	54873	PALMD	289.259	2.58379	0.203421	8.14117e-38	3.88024e-36
ENSG00000143847	8497	PPFIA4	812.635	2.4774	0.193167	2.00071e-38	9.72613e-37
ENSG00000184588	5142	PDE4B	5.92538	4.19027	1.45992	0.000304514	0.00123575
ENSG00000204060	100132074	FOXO6	155.132	3.41827	0.294508	5.41785e-32	2.03253e-30
ENSG00000127129	1907	EDN2	4.23094	2.65265	1.28847	0.00637549	0.0187088
ENSG00000143153	481	ATP1B1	305.157	2.74565	0.196938	4.56271e-45	2.82909e-43
ENSG00000196890	128312	H2BC26	110.143	2.64631	0.265177	3.18033e-24	8.45827e-23
ENSG00000116785	10878	CFHR3	1.74551	2.63491	2.93533	0.0148482	0.0389277
ENSG00000123689	50486	G0S2	76.4811	2.61762	0.366474	1.47149e-13	2.00282e-12
ENSG00000162510	4146	MATN1	56.5671	2.22158	0.329691	3.34759e-12	3.97291e-11
ENSG00000239887	400793	C1orf226	231.348	2.31461	0.220903	2.11602e-26	6.24914e-25
ENSG00000162733	4921	DDR2	530.352	3.348	0.185862	1.49538e-73	1.82901e-71
ENSG00000075391	9462	RASAL2	135.66	2.42168	0.255739	4.40632e-22	1.05476e-20
ENSG00000196660	55532	SLC30A10	378.886	2.04721	0.172891	5.30546e-33	2.08375e-31
ENSG00000162591	1953	MEGF6	60.9035	2.6607	0.350295	5.15488e-15	7.9676e-14
ENSG00000134242	26191	PTPN22	115.762	2.14379	0.254983	8.36314e-18	1.55782e-16
ENSG00000117560	356	FASLG	5.42354	2.11836	1.09217	0.00816525	0.0232082
ENSG00000134365	10877	CFHR4	21.7512	2.99657	0.557846	1.26157e-08	1.03467e-07
ENSG00000203747	2214	FCGR3A	9.45457	2.41732	0.814588	0.000475583	0.00184757
ENSG00000162747	2215	FCGR3B	12.8079	2.04118	0.643163	0.00030651	0.00124303
ENSG00000143816	7483	WNT9A	18.776	2.53047	0.55031	7.71583e-07	4.9385e-06
ENSG00000198821	919	CD247	8.30899	2.47311	0.837064	0.000538106	0.00206559
ENSG00000198758	79574	EPS8L3	4.58499	5.59146	2.55119	7.89042e-05	0.000364276
ENSG00000187642	84808	PERM1	17.5055	6.10459	1.3301	1.7375e-07	1.22636e-06
ENSG00000158473	912	CD1D	151.143	9.43343	1.29845	3.83981e-16	6.4043e-15
ENSG00000229914	729780	RPS10P8	5.14586	3.9349	1.46624	0.000567733	0.00216844
ENSG00000060718	1301	COL11A1	7.94832	3.37804	1.02328	0.000181938	0.000774908
ENSG00000158292	387509	GPR153	141.723	2.11394	0.225225	1.35943e-21	3.17192e-20
ENSG00000117152	5999	RGS4	6.31053	6.26956	2.55436	7.15585e-06	3.96026e-05
ENSG00000179546	3352	HTR1D	16.1793	3.24153	0.681091	3.33098e-07	2.25085e-06
ENSG00000187017	83715	ESPN	59.0849	3.59443	0.396887	2.45626e-20	5.39733e-19
ENSG00000143674	84451	MAP3K21	298.631	4.51621	0.237967	4.93188e-81	7.29864e-79
ENSG00000183347	163351	GBP6	4.06614	3.32821	1.58555	0.00264308	0.00857527
ENSG00000204219	6920	TCEA3	20.8078	2.23048	0.504107	1.95125e-06	1.17876e-05
ENSG00000292993	100129534	LOC100129534	17.1559	3.5558	0.719211	1.47166e-07	1.04812e-06
ENSG00000162512	9672	SDC3	2087.55	2.17001	0.198229	1.30749e-28	4.25029e-27
ENSG00000117643	57134	MAN1C1	6.64332	2.23789	0.984431	0.00364561	0.0113946
ENSG00000143839	5972	REN	319.379	4.71573	0.257329	7.12259e-76	9.44483e-74
ENSG00000169174	255738	PCSK9	3263.26	3.5236	0.188453	7.03288e-79	9.96734e-77
ENSG00000213088	2532	ACKR1	11.6277	5.4338	1.34137	2.82152e-06	1.67095e-05
ENSG00000187554	7100	TLR5	58.4519	2.18947	0.313498	6.01908e-13	7.71053e-12
ENSG00000183831	339416	ANKRD45	12.4269	2.39318	0.688366	8.59478e-05	0.000393875
ENSG00000018625	477	ATP1A2	3.43322	4.91302	2.55802	0.000465631	0.00181232
ENSG00000163393	55356	SLC22A15	31.9786	2.04266	0.433268	5.10288e-07	3.36622e-06
ENSG00000079739	5236	PGM1	165.988	8.73284	0.974461	5.7244e-18	1.07603e-16
ENSG00000142632	128272	ARHGEF19	2053.95	3.31374	0.172397	2.81478e-83	4.30838e-81
ENSG00000027869	9047	SH2D2A	3590.49	4.05827	0.184179	1.4915e-108	4.03548e-106
ENSG00000233621	728431	LITATS1	27.1413	2.54314	0.463372	7.06838e-09	5.97833e-08
ENSG00000293477	730102	CRYZL2P	11.2147	3.30794	0.824445	1.14486e-05	6.12564e-05
ENSG00000224687	100302401	RASAL2-AS1	9.56442	3.34634	0.903749	4.14723e-05	0.000200918
ENSG00000237457	101929120	BRINP3-DT	10.5407	7.23853	2.61582	1.61949e-07	1.14731e-06
ENSG00000286389	105373289	LOC105373289	3.69316	3.18442	1.58793	0.00353178	0.011077
ENSG00000306105	105378621	LOC105378621	11.9695	3.40941	0.829747	7.19917e-06	3.98094e-05
ENSG00000227237	122152365	ZNF692-DT	5.77103	2.35569	1.0097	0.00327057	0.0103357
ENSG00000223881	124904478	LOC124904478	14.6503	5.81317	1.32655	5.3936e-07	3.54187e-06
ENSG00000204464	727684	TMEM51-AS2	4.00138	3.32454	1.61218	0.00298993	0.00956163
ENSG00000233355	100506915	CHRM3-AS2	7.42356	3.28603	1.01636	0.00024175	0.00100505
ENSG00000117226	2635	GBP3	21.1776	3.69471	0.645055	2.0153e-09	1.80723e-08
ENSG00000224259	100505633	LINC01133	8.39658	4.03898	1.13239	0.000107182	0.000481787
ENSG00000224536	107985246	CSRP1-AS1	83.5958	3.47932	0.336761	8.54877e-26	2.46223e-24
ENSG00000294810	105371618	LOC105371618	1.98268	3.14751	2.84519	0.00926339	0.0258791
ENSG00000284237	105372883	LINC02767	11.0079	3.61192	0.87588	8.48145e-06	4.63168e-05
ENSG00000231666	646268	LINC01704	2.7655	4.31053	2.62479	0.00179215	0.00607345
ENSG00000162572	6339	SCNN1D	73.1482	2.11891	0.334338	4.7818e-11	5.103e-10
ENSG00000225285	102724312	LINC01770	92.298	2.00779	0.282225	2.64804e-13	3.5114e-12
ENSG00000214193	79729	SH3D21	528.991	2.03801	0.168804	3.25591e-34	1.33762e-32
ENSG00000297724	105371693	LOC105371693	5.46773	5.95604	2.56859	2.87487e-05	0.000143188
ENSG00000215704	51032	CELA2B	29.6621	2.53903	0.47996	1.94427e-08	1.55275e-07
ENSG00000152092	460	ASTN1	48.0653	3.99949	0.455641	3.71388e-19	7.53637e-18
ENSG00000162981	151354	LRATD1	20.3814	3.16688	0.585461	1.14373e-08	9.43513e-08
ENSG00000151693	8853	ASAP2	341.202	5.29626	0.261235	6.10677e-92	1.06912e-89
ENSG00000013016	30845	EHD3	8.81779	4.09016	1.14963	9.9203e-05	0.000449467
ENSG00000213626	81606	LBH	3544.67	5.63203	0.180587	2.05009e-214	9.62371e-211
ENSG00000071051	8440	NCK2	647.553	2.86104	0.164887	2.85775e-68	3.17625e-66
ENSG00000163075	200373	CFAP221	35.6829	9.40341	2.79847	2.06567e-12	2.51048e-11
ENSG00000152128	81615	TMEM163	445.027	3.40406	0.178735	8.8259e-82	1.32815e-79
ENSG00000213958	729050	KRT18P29	107.736	2.37295	0.710089	0.000107834	0.000484394
ENSG00000144452	26154	ABCA12	3.22451	2.80034	1.67365	0.00744111	0.0214366
ENSG00000064989	10203	CALCRL	6.44042	3.00189	1.06267	0.000835043	0.00307203
ENSG00000135898	9290	GPR55	36.4911	5.55016	0.767666	4.09058e-13	5.31637e-12
ENSG00000079156	114880	OSBPL6	1629.06	4.81455	0.159971	4.98853e-200	1.21475e-196
ENSG00000128641	4430	MYO1B	13.5485	5.64861	1.35598	1.50818e-06	9.25924e-06
ENSG00000005448	84058	WDR54	752.626	2.74664	0.17283	1.08707e-57	9.33277e-56
ENSG00000239779	23559	WBP1	142.714	2.00611	0.245746	7.03046e-17	1.23325e-15
ENSG00000115297	3196	TLX2	1.8811	2.94585	2.90181	0.0114163	0.0310169
ENSG00000204128	257407	C2orf72	9.18837	3.25432	0.913479	6.66556e-05	0.000311649
ENSG00000171596	10316	NMUR1	19.8148	2.13191	0.537489	1.45943e-05	7.64568e-05
ENSG00000054356	5798	PTPRN	584.4	6.0591	0.284407	2.26917e-101	4.78599e-99
ENSG00000115602	9173	IL1RL1	254.319	4.71137	0.266111	6.52785e-71	7.73695e-69
ENSG00000197557	92104	IFT70A	292.544	2.02947	0.187008	4.13381e-28	1.3135e-26
ENSG00000115884	6382	SDC1	52.6314	3.59364	0.396818	2.52249e-20	5.52926e-19
ENSG00000066248	25791	NGEF	39.1519	4.37791	0.540542	1.76984e-16	3.01571e-15
ENSG00000163328	151556	GPR155	190.329	2.87465	0.223633	1.0496e-38	5.15862e-37
ENSG00000163217	27302	BMP10	294.211	4.49527	0.246352	4.33307e-75	5.58007e-73
ENSG00000132329	10267	RAMP1	14.6129	4.99133	1.05036	1.26955e-06	7.88273e-06
ENSG00000168497	8436	CAVIN2	3939.67	4.28845	0.175529	6.41663e-133	2.68556e-130
ENSG00000176204	80059	LRRTM4	20.4216	8.44908	2.70736	3.44259e-10	3.35932e-09
ENSG00000115963	390	RND3	39.2409	5.08878	0.657193	4.32788e-15	6.73601e-14
ENSG00000003137	56603	CYP26B1	17.8745	2.08921	0.569245	4.70788e-05	0.000225995
ENSG00000123612	130399	ACVR1C	161.864	4.29323	0.287547	3.67712e-51	2.76673e-49
ENSG00000127824	7277	TUBA4A	1208.48	4.08358	0.164971	3.0272e-136	1.44797e-133
ENSG00000204099	129807	NEU4	23.8575	4.585	0.738937	2.08373e-10	2.07799e-09
ENSG00000163359	1293	COL6A3	364.645	2.65585	0.195032	5.14719e-43	2.92103e-41
ENSG00000136531	6326	SCN2A	24.6508	2.15823	0.463708	6.59672e-07	4.25988e-06
ENSG00000150722	151242	PPP1R1C	25.1777	3.80217	0.612198	1.04184e-10	1.07251e-09
ENSG00000284308	388963	C2orf81	10.0544	3.43958	0.891674	2.3367e-05	0.000118319
ENSG00000115738	3398	ID2	454.821	2.25233	0.162859	3.20675e-44	1.90035e-42
ENSG00000143797	129642	MBOAT2	1719.94	7.75516	0.270476	3.95168e-181	5.57103e-178
ENSG00000171303	3777	KCNK3	9.46091	3.73787	0.97584	3.1847e-05	0.000156754
ENSG00000138100	57159	TRIM54	7.40953	3.8277	1.15207	0.000241909	0.0010054
ENSG00000136546	6332	SCN7A	9.67319	2.23073	0.812935	0.000996968	0.00360097
ENSG00000152292	284948	SH2D6	41.3168	5.17793	0.659388	1.999e-15	3.18721e-14
ENSG00000128655	50940	PDE11A	418.425	5.30793	0.247996	3.18892e-102	6.94459e-100
ENSG00000155066	150696	PROM2	4.15659	5.37543	2.54621	0.000140781	0.000615766
ENSG00000136688	56300	IL36G	9.06796	6.96967	2.5919	4.46616e-07	2.97588e-06
ENSG00000136689	3557	IL1RN	2.65105	2.27216	1.72991	0.0158786	0.0411955
ENSG00000144369	165215	FAM171B	90.0978	3.53119	0.352875	1.62744e-24	4.40774e-23
ENSG00000188282	285180	RUFY4	2.09019	3.43584	2.75459	0.00662742	0.01934
ENSG00000222033	440925	LINC01124	20.8731	5.06223	0.878633	5.61103e-09	4.79264e-08
ENSG00000204335	389058	SP5	16.6908	6.02795	1.31862	1.99116e-07	1.39174e-06
ENSG00000169618	10887	PROKR1	28.7583	2.3707	0.440363	1.35556e-08	1.1067e-07
ENSG00000187231	91404	SESTD1	447.212	3.43933	0.193432	1.2025e-71	1.45091e-69
ENSG00000115008	3552	IL1A	115.5	4.14782	0.31828	1.67296e-39	8.53558e-38
ENSG00000075884	55843	ARHGAP15	362.661	4.24115	0.242875	3.94468e-69	4.47721e-67
ENSG00000084734	2646	GCKR	67.2153	5.92683	0.626156	3.38667e-21	7.72704e-20
ENSG00000075426	2355	FOSL2	474.031	2.05549	0.176683	6.21019e-32	2.32327e-30
ENSG00000163803	151056	PLB1	30.525	2.99536	0.465558	2.15972e-11	2.37773e-10
ENSG00000068615	65055	REEP1	136.584	3.93512	0.285594	5.47854e-44	3.23948e-42
ENSG00000063660	2817	GPC1	63.3046	2.33087	0.338716	1.15294e-12	1.43707e-11
ENSG00000187833	388960	C2orf78	6.21956	4.32259	1.42763	0.000188478	0.000799965
ENSG00000153234	4929	NR4A2	372.243	2.61323	0.186973	3.35774e-45	2.09164e-43
ENSG00000278631	100419815	SOWAHCP5	5.38186	5.93137	2.55851	2.80119e-05	0.000139804
ENSG00000234362	101929723	LINC01914	4.44893	5.45092	2.58991	0.000155967	0.000674045
ENSG00000118263	8609	KLF7	99.039	5.52632	0.462324	4.08949e-33	1.61804e-31
ENSG00000178021	388951	TSPYL6	26.5576	4.75546	0.726034	2.56002e-11	2.80117e-10
ENSG00000079308	7145	TNS1	561.901	5.25776	0.243097	1.91538e-104	4.54029e-102
ENSG00000118257	8828	NRP2	12.8616	3.27114	0.78464	5.29995e-06	2.99503e-05
ENSG00000116117	117583	PARD3B	105.228	3.8021	0.31325	1.12406e-34	4.74906e-33
ENSG00000218819	100129278	TDRD15	309.382	12.9451	3.12654	1.45818e-22	3.57681e-21
ENSG00000289811	90499	FAM95A	154.651	6.44596	0.492144	3.76414e-39	1.8846e-37
ENSG00000168542	1281	COL3A1	43.6147	7.54535	1.29598	6.67264e-11	7.03675e-10
ENSG00000136696	27177	IL36B	5.74058	6.07536	2.55316	1.54854e-05	8.07144e-05
ENSG00000115844	1746	DLX2	100.053	3.41622	0.308689	2.83988e-29	9.43785e-28
ENSG00000144583	57574	MARCHF4	27.4694	2.99246	0.505751	5.58612e-10	5.3325e-09
ENSG00000136542	11227	GALNT5	9093.36	2.47597	0.143291	1.06101e-67	1.15062e-65
ENSG00000222404	106480369	RN7SKP281	3.256	4.74084	2.60783	0.000827695	0.00304793
ENSG00000291024	442028	LOC442028	172.7	7.32594	0.605107	3.12798e-33	1.24312e-31
ENSG00000284701	388946	TMEM247	15.7729	7.99453	2.66997	3.98269e-09	3.45356e-08
ENSG00000163040	90557	CCDC74A	144.303	2.03879	0.239446	3.84195e-18	7.28828e-17
ENSG00000115085	7535	ZAP70	27.1711	4.52994	0.690402	1.76299e-11	1.95542e-10
ENSG00000154252	64090	GAL3ST2	8.17395	2.44067	0.87369	0.000875066	0.0032065
ENSG00000198885	150771	ITPRIPL1	139.105	8.47056	0.976085	5.65507e-17	9.98528e-16
ENSG00000229056	101927482	HECW2-AS1	278.644	3.30156	0.221517	3.46699e-51	2.61902e-49
ENSG00000236213	105374464	LINC03063	706.064	3.83127	0.167675	1.4009e-116	4.26414e-114
ENSG00000298685	105373487	LOC105373487	29.7791	9.10443	2.76783	9.65626e-12	1.10253e-10
ENSG00000231890	101928243	DARS1-AS1	78.1567	2.15637	0.288545	1.71175e-14	2.54163e-13
ENSG00000230991	105373696	LOC105373696	41.3817	2.43704	0.374566	1.48078e-11	1.6582e-10
ENSG00000281131	101669767	SCHLAP1	118.164	3.57725	0.295959	1.53817e-34	6.45792e-33
ENSG00000224391	101928232	LINC01280	27.7539	5.51026	0.8636	1.6628e-10	1.67758e-09
ENSG00000303569	124907731	LOC124907731	3.70576	3.19283	1.5697	0.00327258	0.0103408
ENSG00000303829	124907894	LOC124907894	3.0899	2.70403	1.66155	0.00812096	0.0231069
ENSG00000231204	100507562	LOC100507562	8.57199	6.87239	2.58374	6.49021e-07	4.19627e-06
ENSG00000305077	105373700	LOC105373700	40.5	6.09636	0.843861	8.40513e-13	1.0655e-11
ENSG00000224577	102724224	LINC01117	7.72629	2.00303	0.871444	0.00386312	0.012003
ENSG00000229941	105373764	PDE11A-AS1	2.27764	3.67427	2.73549	0.00501743	0.0151263
ENSG00000288869	107985770	SMANTIS	19.5525	2.39456	0.547591	2.26008e-06	1.35282e-05
ENSG00000287670	105374852	LOC105374852	45.8172	2.42802	0.365627	5.62902e-12	6.55276e-11
ENSG00000228262	104355287	LINC01317	36.6618	5.94032	0.847327	3.46271e-12	4.10045e-11
ENSG00000187600	101805491	LINC02583	33.3185	3.96428	0.545325	7.657e-14	1.0727e-12
ENSG00000228100	105374582	LINC01820	97.8555	5.00333	0.411577	1.80493e-34	7.55419e-33
ENSG00000235092	100506299	ID2-AS1	49.6628	2.09875	0.337315	1.04413e-10	1.07446e-09
ENSG00000152689	25780	RASGRP3	144.696	4.02749	0.283163	1.15446e-46	7.78929e-45
ENSG00000234148	101927424	LINC01961	12.5176	4.22785	0.937551	2.1846e-06	1.30998e-05
ENSG00000163064	2019	EN1	67.2578	10.4766	2.90336	2.98533e-15	4.70659e-14
ENSG00000171227	140738	TMEM37	20.3836	3.83182	0.673626	2.70476e-09	2.39424e-08
ENSG00000154764	7476	WNT7A	88.798	10.9365	2.94703	1.49019e-16	2.55546e-15
ENSG00000114378	3373	HYAL1	141.084	2.70108	0.265743	4.85754e-25	1.35113e-23
ENSG00000163412	317649	EIF4E3	675.304	2.19979	0.160543	1.86366e-43	1.07355e-41
ENSG00000242841	100418747	KRT8P35	7.5909	2.92414	0.952371	0.000373844	0.00148639
ENSG00000144847	152404	IGSF11	148.148	2.85521	0.249126	2.7257e-31	9.96053e-30
ENSG00000114487	27136	MORC1	29.511	3.28152	0.529212	8.58393e-11	8.95222e-10
ENSG00000114638	7348	UPK1B	8.35305	4.83282	1.39909	3.72568e-05	0.000181546
ENSG00000242370	100874084	KCNAB1-AS1	2.57045	4.13168	2.63064	0.00237848	0.00779803
ENSG00000114200	590	BCHE	15.8053	7.98861	2.67052	4.24375e-09	3.67043e-08
ENSG00000114790	26084	ARHGEF26	26.1691	3.88312	0.600233	2.26427e-11	2.48773e-10
ENSG00000090402	6476	SI	5.14479	3.06668	1.24666	0.00245145	0.00801177
ENSG00000177694	254827	NAALADL2	10.3293	2.63853	0.778502	0.000116617	0.000520444
ENSG00000197415	79674	VEPH1	839.429	7.35548	0.315702	3.21922e-120	1.07787e-117
ENSG00000175040	9435	CHST2	7018.38	2.95209	0.167541	2.30146e-70	2.65719e-68
ENSG00000223941	100874330	LINC01014	3.3954	4.89028	2.55998	0.000495066	0.00191382
ENSG00000241570	101927832	PAQR9-AS1	8.11218	2.42263	0.854436	0.000776882	0.00287862
ENSG00000226482	100874095	ADIPOQ-AS1	5.10303	2.08531	1.03756	0.00775535	0.0222319
ENSG00000158258	64084	CLSTN2	29.6017	6.12696	1.00188	1.79542e-09	1.61708e-08
ENSG00000113924	3081	HGD	13.3354	4.8598	1.06183	2.84976e-06	1.68396e-05
ENSG00000058866	1608	DGKG	14.408	2.6986	0.65331	6.24533e-06	3.48588e-05
ENSG00000163638	56999	ADAMTS9	108.181	3.42108	0.310784	5.42743e-29	1.77725e-27
ENSG00000181092	9370	ADIPOQ	1.94271	3.13763	2.82243	0.00928241	0.0259188
ENSG00000205835	647309	GMNC	11.8259	7.46795	2.62563	4.6901e-08	3.57307e-07
ENSG00000144820	84873	ADGRG7	9.15172	6.96058	2.60566	6.26208e-07	4.05846e-06
ENSG00000178467	54681	P4HTM	22.5648	8.6194	2.73083	2.04173e-10	2.03838e-09
ENSG00000163661	5806	PTX3	8.3157	4.02493	1.11729	9.73667e-05	0.00044227
ENSG00000174255	7634	ZNF80	1.72172	2.46149	2.99255	0.0170406	0.0437087
ENSG00000181458	55076	TMEM45A	365.267	3.70543	0.205053	6.54023e-74	8.11049e-72
ENSG00000163888	94032	CAMK2N2	21.0849	3.34898	0.608779	6.31053e-09	5.36275e-08
ENSG00000178038	259173	ALS2CL	9.95125	3.09548	0.866409	6.11628e-05	0.000287877
ENSG00000181585	259236	TMIE	2.11612	3.47958	2.74136	0.00624056	0.018345
ENSG00000113946	10686	CLDN16	3.05668	4.50762	2.63738	0.00134497	0.00469596
ENSG00000286988	124909439	LOC124909439	177.368	2.17307	0.205273	6.95045e-27	2.0942e-25
ENSG00000114698	57088	PLSCR4	28.6394	6.88816	1.30284	2.69647e-09	2.38848e-08
ENSG00000144868	66000	TMEM108	39.7607	7.37618	1.28539	1.47383e-10	1.49708e-09
ENSG00000073282	8626	TP63	211.846	5.23595	0.320377	1.25456e-60	1.17089e-58
ENSG00000196549	4311	MME	2569.4	8.33561	0.266882	2.15569e-214	9.62371e-211
ENSG00000114268	5210	PFKFB4	3288.73	2.16067	0.153586	1.19321e-45	7.66456e-44
ENSG00000145040	90226	UCN2	13.0516	7.65363	2.64087	2.02668e-08	1.61567e-07
ENSG00000008300	1951	CELSR3	367.774	2.75232	0.218504	3.49143e-37	1.61522e-35
ENSG00000198398	131920	TMEM207	16.2975	4.26893	0.822208	6.67527e-08	4.99034e-07
ENSG00000144852	8856	NR1I2	4.12365	2.44765	1.37576	0.010362	0.0285082
ENSG00000188582	344838	PAQR9	56.3232	4.44686	0.462678	2.08534e-22	5.08725e-21
ENSG00000012223	4057	LTF	7.20243	2.44396	0.949411	0.00159672	0.005484
ENSG00000170044	131368	ZPLD1	1105.07	10.2877	0.656478	6.03704e-54	4.81274e-52
ENSG00000114124	131890	GRK7	19.2434	4.23478	0.741248	3.57594e-09	3.11902e-08
ENSG00000131389	6533	SLC6A6	5762.15	2.01854	0.135024	3.47103e-51	2.61902e-49
ENSG00000173769	375337	TOPAZ1	2.53263	4.07648	2.64887	0.00268018	0.00867989
ENSG00000144821	22989	MYH15	16.315	4.2652	0.83102	8.68388e-08	6.38327e-07
ENSG00000180353	3059	HCLS1	882.475	3.70364	0.158173	3.59752e-122	1.32004e-119
ENSG00000168779	6474	SHOX2	463.745	2.16391	0.161936	1.99392e-41	1.07463e-39
ENSG00000168314	4336	MOBP	335.219	8.85254	0.718558	9.157e-34	3.70513e-32
ENSG00000119227	80235	PIGZ	42.2246	2.01946	0.372198	1.3189e-08	1.07905e-07
ENSG00000182983	389114	ZNF662	48.6974	4.85076	0.560887	1.80587e-18	3.49123e-17
ENSG00000196639	3269	HRH1	8.01069	3.95986	1.13445	0.000138815	0.000608063
ENSG00000121552	1475	CSTA	7.21213	3.70364	1.22849	0.000515138	0.00198625
ENSG00000173200	165631	PARP15	9.42075	7.02384	2.60445	4.31777e-07	2.88275e-06
ENSG00000163689	200844	CFAP20DC	474.834	2.54705	0.169694	9.97883e-52	7.65882e-50
ENSG00000163975	4241	MELTF	704.705	2.70071	0.225155	5.30565e-34	2.15329e-32
ENSG00000163746	57047	PLSCR2	5.16851	5.82996	2.55163	3.64772e-05	0.000177974
ENSG00000168032	956	ENTPD3	133.64	4.49949	0.318933	7.88661e-46	5.12744e-44
ENSG00000144645	114884	OSBPL10	15.6637	2.4101	0.607919	1.28903e-05	6.82774e-05
ENSG00000144935	7220	TRPC1	342.708	2.86322	0.195874	2.95415e-49	2.12715e-47
ENSG00000158163	199221	DZIP1L	58.7561	2.66398	0.332107	1.69725e-16	2.89755e-15
ENSG00000179796	116135	LRRC3B	8.50445	6.84924	2.58641	7.66374e-07	4.90868e-06
ENSG00000182568	6304	SATB1	140.041	4.20344	0.301283	4.73503e-45	2.92916e-43
ENSG00000055955	3700	ITIH4	2.58944	2.25464	1.71412	0.0162235	0.041922
ENSG00000168026	199223	TTC21A	56.5267	2.51423	0.366664	1.14507e-12	1.42859e-11
ENSG00000196653	91392	ZNF502	15.1022	5.86099	1.32978	4.73605e-07	3.14107e-06
ENSG00000185008	6092	ROBO2	10.5498	3.50486	0.888939	1.58115e-05	8.2254e-05
ENSG00000151789	79750	ZNF385D	19.0777	6.23007	1.32338	8.98983e-08	6.59369e-07
ENSG00000225542	100874216	ZNF385D-AS1	135.611	4.33643	0.324526	1.29711e-41	7.06189e-40
ENSG00000196083	3556	IL1RAP	590.451	3.99031	0.208138	5.30062e-83	8.0216e-81
ENSG00000013297	5010	CLDN11	10.6829	2.49195	0.758035	0.000170698	0.000731339
ENSG00000172020	2596	GAP43	7.78853	3.92022	1.1311	0.000156124	0.000674504
ENSG00000154175	25890	ABI3BP	19.824	2.61082	0.552494	3.89512e-07	2.61294e-06
ENSG00000113916	604	BCL6	278.505	3.62054	0.224329	1.85345e-59	1.6716e-57
ENSG00000169282	7881	KCNAB1	255.479	5.51559	0.315257	4.64639e-69	5.2514e-67
ENSG00000001617	6405	SEMA3F	135.98	3.31649	0.263801	4.79165e-37	2.19776e-35
ENSG00000170011	25924	MYRIP	226.393	7.50763	0.563353	5.50293e-40	2.84559e-38
ENSG00000070087	5217	PFN2	124.042	5.12559	0.377498	2.06421e-42	1.14713e-40
ENSG00000198829	56670	SUCNR1	16.9381	2.66302	0.638613	4.74982e-06	2.70354e-05
ENSG00000169860	5028	P2RY1	3113.68	5.03601	0.180289	6.67199e-173	8.12345e-170
ENSG00000153283	10225	CD96	37.2986	2.2465	0.386689	1.26212e-09	1.16256e-08
ENSG00000181467	5912	RAP2B	3529.48	2.44795	0.130631	3.92973e-79	5.62896e-77
ENSG00000163958	131540	ZDHHC19	37.3193	2.53772	0.45095	3.14394e-09	2.7611e-08
ENSG00000289884	105374191	LOC105374191	3.70225	5.10221	2.54902	0.000289702	0.001184
ENSG00000244541	101927992	LINC01213	12.7071	4.76913	1.06696	4.20536e-06	2.41623e-05
ENSG00000239440	105377180	LINC02008	3.16173	2.74009	1.67827	0.00785104	0.0224605
ENSG00000240476	105374003	LINC00973	26.8985	3.76575	0.57114	9.16526e-12	1.0496e-10
ENSG00000288787	124909451	LOC124909451	10.0869	3.11965	0.850945	4.40166e-05	0.000212285
ENSG00000241684	100507098	ADAMTS9-AS2	3.1982	4.73178	2.57643	0.000738933	0.00275363
ENSG00000244468	128193290	TM4SF18-AS1	4.61093	5.60691	2.54735	7.27202e-05	0.000337237
ENSG00000256628	100009676	ZBTB11-AS1	379.051	2.63251	0.172809	3.46184e-53	2.73536e-51
ENSG00000285938	122526776	BCL6-AS1	10.7015	3.94316	0.973808	1.32164e-05	6.97979e-05
ENSG00000293456	102724231	C3orf86P	101.861	2.75969	0.285297	6.7803e-23	1.6832e-21
ENSG00000303828	124906233	LOC124906233	159.665	4.09638	0.291199	1.21517e-45	7.787e-44
ENSG00000232233	102724699	LINC02043	62.2115	4.22369	0.431645	2.77858e-23	7.0547e-22
ENSG00000243083	201617	LINC00870	29.5211	3.30954	0.505511	1.06997e-11	1.21545e-10
ENSG00000239589	255025	LINC00879	44.3825	5.5365	0.690673	8.38071e-16	1.36465e-14
ENSG00000243620	112268449	LOC112268449	23.9155	5.28239	0.870505	1.06385e-09	9.86713e-09
ENSG00000240405	101927152	SAMMSON	29.3623	6.92849	1.30028	2.02956e-09	1.81879e-08
ENSG00000293490	152078	SLC66A1LP	41.1695	5.72611	0.759044	4.38378e-14	6.28944e-13
ENSG00000251576	101927565	LINC01267	3.58787	2.26344	1.36894	0.0150776	0.0394173
ENSG00000174564	53833	IL20RB	130.273	2.65846	0.248966	2.24247e-27	6.93613e-26
ENSG00000272690	107986100	LINC02018	28.7888	2.18629	0.436363	1.08966e-07	7.91423e-07
ENSG00000241163	285286	LINC00877	190.113	3.14412	0.219306	1.86227e-47	1.26928e-45
ENSG00000223552	102724297	CCR5AS	131.855	2.05086	0.24718	2.28252e-17	4.12826e-16
ENSG00000248360	201853	LINC00504	13.0136	3.04036	0.743249	6.94454e-06	3.85127e-05
ENSG00000109625	8532	CPZ	6.79446	3.66846	1.15504	0.000379706	0.00150746
ENSG00000155269	27201	GPR78	2.51616	2.09552	1.72654	0.0194312	0.0488357
ENSG00000163288	2560	GABRB1	3.68579	3.14717	1.58382	0.00361025	0.0112919
ENSG00000170516	170712	COX7B2	50.7143	4.92248	0.554165	2.54089e-19	5.20338e-18
ENSG00000145284	79966	SCD5	46.4022	6.30409	0.840067	1.2272e-13	1.68314e-12
ENSG00000145246	57205	ATP10D	95.9091	7.01005	0.730684	2.95631e-21	6.77397e-20
ENSG00000074211	5522	PPP2R2C	7.14308	6.51042	2.56882	3.07095e-06	1.80431e-05
ENSG00000171234	7364	UGT2B7	2.80166	4.34188	2.63828	0.00178475	0.00605373
ENSG00000153064	55024	BANK1	15.9886	4.22951	0.825071	9.14681e-08	6.69966e-07
ENSG00000174599	133022	TRAM1L1	8.62681	3.54276	1.01155	9.41477e-05	0.000428593
ENSG00000138653	64579	NDST4	2.29928	3.72984	2.71112	0.00456646	0.0139155
ENSG00000163285	2565	GABRG1	67.2226	3.06817	0.398072	1.97695e-15	3.15769e-14
ENSG00000138639	83478	ARHGAP24	304.183	3.66233	0.208332	4.98782e-70	5.70956e-68
ENSG00000070190	27071	DAPP1	971.433	3.95168	0.183237	3.14963e-104	7.40052e-102
ENSG00000138650	57575	PCDH10	1476.31	6.93961	0.220883	6.36559e-217	4.26272e-213
ENSG00000248869	105377441	LINC02511	12.0459	5.47168	1.35023	2.72903e-06	1.61905e-05
ENSG00000145451	8001	GLRA3	30.3271	2.90391	0.475236	1.72225e-10	1.73429e-09
ENSG00000170390	166614	DCLK2	3.95412	3.33318	1.56223	0.00256704	0.00834678
ENSG00000168785	10098	TSPAN5	1381.27	3.41383	0.139952	2.18797e-132	9.01646e-130
ENSG00000168594	11086	ADAM29	3.43108	4.90777	2.56121	0.00047858	0.00185786
ENSG00000198948	9848	MFAP3L	65.7319	2.88976	0.32283	4.86807e-20	1.04989e-18
ENSG00000197410	54798	DCHS2	438.605	4.47218	0.215989	3.99345e-96	7.53299e-94
ENSG00000164120	3248	HPGD	1384.05	5.16413	0.194355	1.41025e-156	1.07928e-153
ENSG00000138741	7222	TRPC3	59.2536	6.66476	0.833844	3.33835e-15	5.24157e-14
ENSG00000109339	5602	MAPK10	5.94557	4.20851	1.43662	0.000251777	0.00104414
ENSG00000235608	54729	NKX1-1	1.89084	2.86386	2.96589	0.0124078	0.0333423
ENSG00000170801	94031	HTRA3	309.983	4.54991	0.28435	1.85425e-58	1.63381e-56
ENSG00000137449	132864	CPEB2	103.577	4.45886	0.361718	1.29877e-35	5.66592e-34
ENSG00000150627	116966	WDR17	9.57962	5.05109	1.3983	1.87176e-05	9.63619e-05
ENSG00000173083	10855	HPSE	343.732	5.04075	0.250648	1.5802e-90	2.67895e-88
ENSG00000137628	55601	DDX60	51.2004	3.16104	0.413975	3.05835e-15	4.81889e-14
ENSG00000153132	1047	CLGN	85.965	3.20546	0.303321	6.946e-27	2.0942e-25
ENSG00000081041	2920	CXCL2	160.042	3.33044	0.25126	5.77556e-41	3.05739e-39
ENSG00000056291	10886	NPFFR2	63.2278	6.38301	0.738148	1.00325e-17	1.85588e-16
ENSG00000248713	285556	C4orf54	24.1175	8.7329	2.73586	8.50064e-11	8.87712e-10
ENSG00000157404	3815	KIT	785.187	2.19659	0.161353	6.49755e-43	3.66407e-41
ENSG00000181381	91351	DDX60L	514.208	2.05753	0.181218	1.45021e-30	5.17248e-29
ENSG00000138670	153020	RASGEF1B	26.2926	3.58979	0.551451	1.52423e-11	1.70401e-10
ENSG00000163734	2921	CXCL3	330.104	2.45883	0.197161	1.75416e-36	7.92359e-35
ENSG00000109205	54959	ODAM	14.3963	7.82731	2.65341	8.28202e-09	6.95648e-08
ENSG00000109610	6649	SOD3	279.528	2.67975	0.258205	4.75658e-26	1.38338e-24
ENSG00000197712	92689	FAM114A1	358.703	2.19512	0.192381	7.57835e-31	2.73946e-29
ENSG00000138722	22915	MMRN1	39.217	7.35325	1.29958	2.33909e-10	2.31883e-09
ENSG00000124882	2069	EREG	7.42738	3.27289	1.02169	0.000261763	0.00108087
ENSG00000073331	80216	ALPK1	184.345	3.50602	0.241586	1.51678e-48	1.07483e-46
ENSG00000083857	2195	FAT1	1955.18	3.87608	0.18639	4.91539e-97	9.4722e-95
ENSG00000163106	27306	HPGDS	65.6579	8.17455	1.2938	1.50145e-12	1.84994e-11
ENSG00000205129	441054	CFAP96	16.3431	2.27934	0.578743	1.58479e-05	8.24115e-05
ENSG00000168491	256309	CCDC110	15.2991	3.57463	0.740145	2.75888e-07	1.88231e-06
ENSG00000169851	5099	PCDH7	26.03	8.86426	2.74873	4.42164e-11	4.73185e-10
ENSG00000281202	285547	LINC01097	55.8536	6.20217	0.74263	1.18869e-16	2.04761e-15
ENSG00000109705	579	NKX3-2	51.3562	2.54374	0.362661	3.91476e-13	5.09527e-12
ENSG00000154553	27295	PDLIM3	11.2147	4.03087	0.97182	9.21874e-06	5.00574e-05
ENSG00000185873	132724	TMPRSS11B	20.2505	3.8236	0.667159	2.23646e-09	1.99619e-08
ENSG00000087128	28983	TMPRSS11E	5.23441	5.84333	2.55765	3.69667e-05	0.000180264
ENSG00000250821	644145	EXOC1L	2.51051	4.00543	2.66345	0.00299977	0.00959196
ENSG00000138675	2250	FGF5	92.6568	3.37272	0.343793	1.30068e-23	3.35324e-22
ENSG00000186777	654254	ZNF732	45.6273	7.6134	1.29484	4.33665e-11	4.6446e-10
ENSG00000251691	100422022	LOC100422022	1.64989	2.28837	2.92858	0.0192154	0.0483698
ENSG00000197826	255119	CFAP299	6.01142	2.00562	1.00579	0.00780158	0.0223357
ENSG00000138744	27163	NAAA	463.637	2.70539	0.192851	1.39643e-45	8.90589e-44
ENSG00000294364	105377561	LOC105377561	3.69418	5.06229	2.56194	0.000338085	0.00135873
ENSG00000272870	105377540	SAP30-DT	127.647	2.07046	0.241676	2.39465e-18	4.59378e-17
ENSG00000248187	124900778	LINC03140	37.7352	9.50887	2.80834	1.04969e-12	1.3182e-11
ENSG00000248307	641365	LINC00616	9.88316	7.13216	2.60261	2.21305e-07	1.53333e-06
ENSG00000250033	641364	SLC7A11-AS1	29.2754	2.32064	0.48122	2.52557e-07	1.73417e-06
ENSG00000287144	107986315	LOC107986315	350.319	9.83506	0.975512	2.59548e-22	6.29733e-21
ENSG00000250241	101927359	PCDH10-DT	49.1285	9.939	2.85546	1.21353e-13	1.66525e-12
ENSG00000246526	339988	LINC02481	5.0629	2.47655	1.12345	0.00436142	0.0133575
ENSG00000250486	152756	FAM218A	3.4131	2.16147	1.35629	0.0175527	0.0448119
ENSG00000248494	100873955	LNX1-AS2	10.9426	2.7629	0.746675	3.76879e-05	0.000183447
ENSG00000287544	105377557	LOC105377557	10.45	2.60045	0.827648	0.000250955	0.00104089
ENSG00000250954	101928622	LOC101928622	64.1118	4.98163	0.511073	6.20846e-23	1.5441e-21
ENSG00000251095	105377329	LOC105377329	177.128	8.82349	0.97767	3.05804e-18	5.83008e-17
ENSG00000290382	642280	ZNF876P	44.6658	3.3722	0.44181	3.29002e-15	5.16871e-14
ENSG00000286580	124900869	LOC124900869	15.859	4.223	0.820294	8.43768e-08	6.21765e-07
ENSG00000260641	105377342	TSPAN5-DT	15.041	2.23787	0.60862	4.55159e-05	0.000219003
ENSG00000250634	152742	LINC01085	10.6658	4.48038	1.08098	1.53117e-05	7.98715e-05
ENSG00000308731	105377384	LOC105377384	199.961	9.84743	1.30532	2.65529e-17	4.77667e-16
ENSG00000248837	105374524	LOC105374524	266.88	3.88459	0.239371	2.47632e-60	2.27941e-58
ENSG00000294559	124900875	LOC124900875	16.0127	8.02286	2.67237	3.46189e-09	3.02151e-08
ENSG00000250126	101927414	LOC101927414	49.1414	9.95101	2.85505	9.80776e-14	1.35838e-12
ENSG00000250334	100506035	LINC00989	47.7688	5.66287	0.690391	2.27249e-16	3.84529e-15
ENSG00000159674	10417	SPON2	118.261	4.18115	0.620401	1.39779e-12	1.72699e-11
ENSG00000251504	101928656	LINC01099	32.3516	3.91703	0.541163	9.45276e-14	1.31125e-12
ENSG00000180769	404201	WDFY3-AS2	74.5107	3.89332	0.36886	8.50846e-27	2.55216e-25
ENSG00000138669	5593	PRKG2	172.252	6.1208	0.436797	7.55456e-45	4.60949e-43
ENSG00000207065	100873830	RNU5A-2P	3.64613	4.89773	2.64688	0.000702319	0.00262999
ENSG00000164294	493869	GPX8	238.971	4.46756	0.268661	8.17389e-63	7.87575e-61
ENSG00000164181	79993	ELOVL7	2210.82	2.31335	0.164938	1.9035e-45	1.20253e-43
ENSG00000038427	1462	VCAN	89.7048	5.78655	0.52992	7.82323e-28	2.45954e-26
ENSG00000168685	3575	IL7R	19.4016	8.35982	2.69926	5.49613e-10	5.2522e-09
ENSG00000152669	10309	CCNO	89.2228	2.56873	0.311385	2.71286e-17	4.87369e-16
ENSG00000152495	814	CAMK4	30.7067	2.98551	0.478806	7.02226e-11	7.3851e-10
ENSG00000067113	8611	PLPP1	70.5969	3.92066	0.389264	1.16122e-24	3.17391e-23
ENSG00000164400	1437	CSF2	21.0667	3.21512	0.593712	1.05067e-08	8.70226e-08
ENSG00000164318	133584	EGFLAM	69.5987	3.35579	0.345854	5.34431e-23	1.33663e-21
ENSG00000164176	10085	EDIL3	7.14359	6.48385	2.58112	4.18897e-06	2.40898e-05
ENSG00000184838	51334	PRR16	414.903	5.77173	0.270229	1.09664e-101	2.34996e-99
ENSG00000113532	7903	ST8SIA4	33.5056	2.1091	0.458359	8.1087e-07	5.16527e-06
ENSG00000145685	10184	LHFPL2	544.585	2.252	0.156707	1.43896e-47	9.85778e-46
ENSG00000205359	133482	SLCO6A1	14.8325	3.76493	0.79767	4.73752e-07	3.14107e-06
ENSG00000165810	153579	BTNL9	750.243	2.2011	0.159859	7.62733e-44	4.47059e-42
ENSG00000164399	3562	IL3	5.70872	6.06143	2.54705	1.50526e-05	7.86272e-05
ENSG00000145819	23092	ARHGAP26	230.197	4.82345	0.279191	1.15494e-67	1.24743e-65
ENSG00000113303	79908	BTNL8	5.19858	3.11473	1.23815	0.00219206	0.00725793
ENSG00000198108	337876	CHSY3	11.5946	7.43872	2.62397	5.48762e-08	4.1441e-07
ENSG00000248308	100419319	LOC100419319	4.6666	5.60931	2.54877	7.2233e-05	0.000335152
ENSG00000113721	5159	PDGFRB	44.9174	4.09463	0.475604	1.80648e-18	3.49123e-17
ENSG00000228672	389333	PROB1	136.563	2.21413	0.238247	3.11397e-21	7.1109e-20
ENSG00000170231	2172	FABP6	60.1474	2.20992	0.329406	4.00324e-12	4.7093e-11
ENSG00000169247	79628	SH3TC2	504.419	2.3802	0.159979	7.88482e-51	5.89952e-49
ENSG00000253219	345430	KRT18P41	9.83864	2.15087	0.738186	0.000676999	0.00254692
ENSG00000170271	10826	FAXDC2	1013.79	3.77869	0.171065	4.02104e-109	1.09906e-106
ENSG00000152503	55521	TRIM36	39.4929	2.9101	0.445345	9.67962e-12	1.10472e-10
ENSG00000214295	2311	FOXO1B	3.3444	2.95364	1.63355	0.00567279	0.0168835
ENSG00000251493	2297	FOXD1	100.713	2.80318	0.318724	2.34132e-19	4.80571e-18
ENSG00000164175	51151	SLC45A2	13.9369	4.92113	1.05099	1.77091e-06	1.07442e-05
ENSG00000169252	154	ADRB2	81.326	5.00608	0.442835	5.16683e-30	1.77207e-28
ENSG00000082074	2533	FYB1	419.409	2.28348	0.202828	3.74884e-30	1.30073e-28
ENSG00000183876	340075	ARSI	5.74439	6.06834	2.54988	1.51631e-05	7.91888e-05
ENSG00000184349	1946	EFNA5	234.895	12.5161	3.09454	2.24439e-21	5.19157e-20
ENSG00000113396	28965	SLC27A6	245.322	3.63655	0.225636	2.8039e-59	2.51188e-57
ENSG00000254245	56112	PCDHGA3	3.52291	4.9345	2.57599	0.000482134	0.00186976
ENSG00000253910	56103	PCDHGB2	6.87613	2.33557	0.93079	0.00198477	0.00665049
ENSG00000253485	56110	PCDHGA5	6.47433	2.22792	0.934046	0.00290365	0.00931351
ENSG00000253767	9708	PCDHGA8	13.9218	3.98712	0.841389	5.42711e-07	3.56213e-06
ENSG00000261934	56107	PCDHGA9	4.12265	2.57651	1.31536	0.00782233	0.0223903
ENSG00000145730	5066	PAM	910.237	3.26915	0.163628	9.50726e-90	1.60164e-87
ENSG00000135083	79616	CCNJL	141.042	3.92808	0.279819	1.56592e-45	9.93954e-44
ENSG00000164220	2151	F2RL2	23.9513	4.32862	0.682034	7.01811e-11	7.38363e-10
ENSG00000049192	11174	ADAMTS6	86.5994	2.28071	0.297964	3.35317e-15	5.25559e-14
ENSG00000268223	644100	ARL14EPL	7.69139	6.65618	2.57309	1.62727e-06	9.93121e-06
ENSG00000145777	85480	TSLP	103.718	3.06018	0.282454	3.78317e-28	1.20495e-26
ENSG00000171540	23440	OTP	2.09019	3.43584	2.75459	0.00662742	0.01934
ENSG00000153347	153643	FAM81B	38.3206	4.18377	0.532705	9.05903e-16	1.47153e-14
ENSG00000070808	815	CAMK2A	17.4302	3.57122	0.685725	3.72541e-08	2.87576e-07
ENSG00000055163	26999	CYFIP2	99.1122	3.60212	0.309679	4.77272e-32	1.79806e-30
ENSG00000234284	345462	ZNF879	10.3091	5.20278	1.36038	7.71438e-06	4.24743e-05
ENSG00000206077	653082	ZDHHC11B	9.98384	2.56227	0.785826	0.000182669	0.000777528
ENSG00000138829	2201	FBN2	53.0978	5.16131	0.567718	5.42918e-20	1.16808e-18
ENSG00000234511	133874	C5orf58	76.3287	4.80295	0.438664	1.97372e-28	6.3315e-27
ENSG00000184347	6586	SLIT3	29.0795	9.06195	2.76279	1.19974e-11	1.35481e-10
ENSG00000053108	23105	FSTL4	7.77901	2.63254	0.898964	0.000575085	0.00219496
ENSG00000173210	22885	ABLIM3	77.826	5.57795	0.529131	4.25901e-26	1.24137e-24
ENSG00000145623	9180	OSMR	905.822	3.9335	0.165428	7.05089e-126	2.66007e-123
ENSG00000113448	5144	PDE4D	353.223	6.13476	0.316419	3.21714e-84	5.03943e-82
ENSG00000120708	7045	TGFBI	5.63092	6.03579	2.549	1.70732e-05	8.84912e-05
ENSG00000083720	5019	OXCT1	925.65	7.11593	0.286327	6.15134e-137	3.02556e-134
ENSG00000198865	100129792	CCDC152	95.2389	3.25932	0.318846	2.02657e-25	5.75038e-24
ENSG00000120318	64411	ARAP3	2104.9	3.61194	0.166115	8.8438e-106	2.15355e-103
ENSG00000156453	5097	PCDH1	249.728	5.5345	0.317091	1.3563e-68	1.52646e-66
ENSG00000293883	107986459	LOC107986459	6.2111	6.2333	2.56082	9.15227e-06	4.97469e-05
ENSG00000249035	101927096	CLMAT3	10.5462	2.90756	0.805941	5.04999e-05	0.00024095
ENSG00000251076	101927023	LOC101927023	644.637	14.1377	3.24666	6.44409e-27	1.94821e-25
ENSG00000249639	124901073	LOC124901073	315.943	3.82625	0.225287	9.85264e-66	1.01505e-63
ENSG00000233828	117751736	MIR4280HG	1.74551	2.63491	2.93533	0.0148482	0.0389277
ENSG00000250155	107986412	SLC1A3-AS1	30.3452	4.48868	0.634153	5.21701e-13	6.71841e-12
ENSG00000297849	124901179	LOC124901179	17.0599	3.54488	0.684016	4.49546e-08	3.43064e-07
ENSG00000251629	105374676	LINC02241	96.6723	4.67557	0.384159	1.22404e-34	5.15523e-33
ENSG00000235172	257358	LINC01366	345.497	2.54703	0.186798	4.12264e-43	2.34456e-41
ENSG00000251169	101927934	LINC01843	7.49648	2.88006	0.948793	0.000407717	0.00160889
ENSG00000250447	105378966	LINC02105	10.2152	3.45146	0.894409	2.21928e-05	0.000112779
ENSG00000248309	101929423	MEF2C-AS1	106.404	2.73406	0.265029	8.89532e-26	2.55655e-24
ENSG00000250072	255187	SH3TC2-DT	7.08475	2.73225	0.978098	0.000820231	0.0030246
ENSG00000248668	100874002	OXCT1-AS1	23.5128	8.69854	2.73284	1.04488e-10	1.07481e-09
ENSG00000303872	105378997	LOC105378997	5.52508	5.95991	2.56138	2.57809e-05	0.000129441
ENSG00000304504	105379035	LOC105379035	10.0405	3.43052	0.905893	2.99062e-05	0.000148263
ENSG00000304711	124900984	LOC124900984	2.27549	3.74065	2.6893	0.00438912	0.0134316
ENSG00000249738	285626	IL12B-AS1	3.52755	2.21083	1.35171	0.0157079	0.040822
ENSG00000249854	102725105	CDH18-AS1	8.97074	3.6181	0.983431	5.15341e-05	0.000245316
ENSG00000306902	124901104	LOC124901104	3.73169	3.20926	1.56463	0.00314397	0.0099946
ENSG00000260192	101927460	LINC02240	65.6441	2.44074	0.309369	5.36994e-16	8.87896e-15
ENSG00000248391	101929681	LINC02064	5.4478	5.89253	2.58289	4.03822e-05	0.000195921
ENSG00000308840	105374669	LOC105374669	3.41575	3.0066	1.61817	0.00508422	0.0153035
ENSG00000248118	285577	LINC01019	4.7327	2.32771	1.18195	0.00755061	0.0217124
ENSG00000310132	105379144	LOC105379144	6.83459	6.40426	2.56992	5.00196e-06	2.83801e-05
ENSG00000249740	101926904	LINC01265	40.3201	2.67441	0.397977	3.11631e-12	3.70994e-11
ENSG00000175426	5122	PCSK1	41.1792	6.11896	0.842808	6.61995e-13	8.46405e-12
ENSG00000291115	134466	ZNF300P1	9.59871	2.49504	0.779397	0.000231831	0.000967562
ENSG00000112273	154150	HDGFL1	63.1496	3.69793	0.387148	2.34123e-22	5.6856e-21
ENSG00000145990	54438	GFOD1	799.131	3.01256	0.160922	4.03194e-79	5.74466e-77
ENSG00000172201	3400	ID4	44.232	9.7768	2.83872	2.27886e-13	3.03833e-12
ENSG00000146122	23500	DAAM2	4.91406	2.98207	1.25215	0.00300584	0.00960793
ENSG00000156535	135228	CD109	486.277	2.71014	0.192273	5.52902e-46	3.62103e-44
ENSG00000217139	100129422	LOC100129422	2.99293	4.5106	2.60795	0.00122795	0.00433301
ENSG00000146250	167681	PRSS35	11.2746	5.37071	1.35101	4.02021e-06	2.3188e-05
ENSG00000112773	55603	TENT5A	484.003	5.54152	0.250224	1.8891e-109	5.21664e-107
ENSG00000168143	222584	FAM83B	2.38515	3.89251	2.67296	0.00356811	0.0111771
ENSG00000079931	26002	MOXD1	3.36732	4.85906	2.57119	0.000558752	0.00213749
ENSG00000188107	346007	EYS	270.634	4.97691	0.271379	8.17252e-76	1.07837e-73
ENSG00000251258	442247	RFPL4B	481.108	4.5823	0.208098	1.92935e-108	5.1168e-106
ENSG00000277443	4082	MARCKS	170.38	2.04176	0.217081	1.12931e-21	2.64884e-20
ENSG00000283122	57061	HYMAI	23.7275	5.78346	1.01184	1.52471e-08	1.23498e-07
ENSG00000203727	389432	SAMD5	434.343	7.29902	0.398688	1.43423e-74	1.80363e-72
ENSG00000146416	51390	AIG1	2586.61	2.58372	0.152566	3.70816e-65	3.77668e-63
ENSG00000222764	106479142	RN7SKP106	33.7323	5.80338	0.854473	1.24206e-11	1.40024e-10
ENSG00000219607	648791	PPP1R3G	228.516	6.35731	0.40694	4.60608e-55	3.76154e-53
ENSG00000146242	7162	TPBG	582.677	5.55509	0.238225	6.90106e-121	2.40067e-118
ENSG00000168994	221749	PXDC1	79.7072	4.0135	0.374449	1.90511e-27	5.89946e-26
ENSG00000204642	3134	HLA-F	2.15394	3.52198	2.73671	0.00591708	0.0175075
ENSG00000080007	55510	DDX43	13.0533	7.6521	2.6389	1.9059e-08	1.52484e-07
ENSG00000112599	2979	GUCA1B	87.6781	2.34863	0.272323	1.20727e-18	2.36387e-17
ENSG00000204424	259215	LY6G6F	12.4443	4.2076	0.961928	3.66264e-06	2.12492e-05
ENSG00000204421	80740	LY6G6C	6.13712	6.21423	2.55212	8.74966e-06	4.77037e-05
ENSG00000213722	23564	DDAH2	1375.06	2.68762	0.180596	6.40469e-51	4.80549e-49
ENSG00000212242	100873479	RNA5SP219	4.39549	2.0131	1.24087	0.0155757	0.0405373
ENSG00000204420	80739	MPIG6B	84.2221	2.35508	0.288049	5.31374e-17	9.39498e-16
ENSG00000156711	5603	MAPK13	205.026	2.80344	0.229778	4.93284e-35	2.11072e-33
ENSG00000112139	266727	MDGA1	434.664	4.58896	0.212053	1.32562e-104	3.17037e-102
ENSG00000204613	10107	TRIM10	183.988	5.5733	0.356589	1.91491e-55	1.58801e-53
ENSG00000204610	89870	TRIM15	158.847	4.55361	0.308704	6.45809e-50	4.75238e-48
ENSG00000204385	80736	SLC44A4	501.303	8.67009	0.559941	3.60252e-53	2.83815e-51
ENSG00000026297	8635	RNASET2	2189.06	3.22593	0.166139	6.67722e-85	1.05832e-82
ENSG00000173612	222545	GPRC6A	2.6461	4.19941	2.62195	0.00209802	0.00698976
ENSG00000185002	222546	RFX6	4.31354	3.52054	1.5246	0.00160437	0.00550674
ENSG00000180658	79541	OR2A4	8.08914	3.99413	1.12802	0.000124139	0.000550709
ENSG00000236761	643854	CTAGE9	2.98384	2.62768	1.67403	0.00939698	0.0262032
ENSG00000135298	577	ADGRB3	26.4642	5.43599	0.863497	2.84641e-10	2.79897e-09
ENSG00000118432	1268	CNR1	57.4598	4.9544	0.522724	9.67189e-22	2.27655e-20
ENSG00000135318	4907	NT5E	13.521	3.64082	0.793968	9.80502e-07	6.16896e-06
ENSG00000125337	3834	KIF25	29.8994	3.94546	0.567131	8.25283e-13	1.04768e-11
ENSG00000231389	3113	HLA-DPA1	10.6064	2.92881	0.833657	7.28374e-05	0.000337723
ENSG00000112562	64094	SMOC2	32.1935	9.23061	2.78243	5.27322e-12	6.14658e-11
ENSG00000118495	5325	PLAGL1	1819.56	2.94732	0.139498	5.8696e-100	1.20018e-97
ENSG00000120279	80177	MYCT1	587.159	8.39882	0.480253	6.67719e-68	7.33013e-66
ENSG00000153303	79981	FRMD1	136.215	5.78165	0.455309	3.24824e-37	1.50532e-35
ENSG00000120278	57480	PLEKHG1	4.48001	2.76131	1.28056	0.00503151	0.0151653
ENSG00000178033	254228	CALHM5	24.5811	3.1091	0.527918	6.91289e-10	6.53153e-09
ENSG00000197442	4217	MAP3K5	1072.39	2.93071	0.158142	1.42648e-77	1.99009e-75
ENSG00000204052	221424	LRRC73	32.9373	2.95701	0.476667	8.87896e-11	9.22901e-10
ENSG00000124772	57699	CPNE5	74.1588	4.00401	0.371363	7.84073e-28	2.46215e-26
ENSG00000079689	10590	SCGN	34.2171	2.2333	0.415445	1.52184e-08	1.23303e-07
ENSG00000112164	2740	GLP1R	76.1334	8.4013	1.29865	4.37305e-13	5.67248e-12
ENSG00000124493	2914	GRM4	5.70985	4.13864	1.45187	0.000331556	0.00133507
ENSG00000186577	221491	SMIM29	1642.17	2.43099	0.205718	5.25792e-33	2.06812e-31
ENSG00000204681	2550	GABBR1	1034.41	2.50678	0.178323	1.07675e-45	6.94983e-44
ENSG00000152822	2911	GRM1	2.21388	3.60945	2.74167	0.00545672	0.0162929
ENSG00000196634	106182249	LUADT1	39.7277	6.58241	0.990575	8.95251e-11	9.29825e-10
ENSG00000152661	2697	GJA1	3096.65	10.4365	0.420172	1.07287e-134	4.87085e-132
ENSG00000154269	5169	ENPP3	1915.22	5.04854	0.166675	1.60998e-202	4.79167e-199
ENSG00000168477	7148	TNXB	804.391	6.15628	0.256459	6.28494e-128	2.47571e-125
ENSG00000111859	4739	NEDD9	62.8577	5.82605	0.626704	1.57481e-20	3.50938e-19
ENSG00000112394	117247	SLC16A10	175.536	2.41827	0.21361	1.78284e-30	6.33358e-29
ENSG00000118503	7128	TNFAIP3	439.964	2.24748	0.178019	3.02561e-37	1.40457e-35
ENSG00000131018	23345	SYNE1	576.277	5.20652	0.21826	1.30699e-126	5.00128e-124
ENSG00000180537	221687	RNF182	426.573	6.94785	0.360108	4.82376e-83	7.34144e-81
ENSG00000205269	100113407	TMEM170B	241.73	4.08703	0.24162	4.27584e-65	4.33836e-63
ENSG00000240065	5698	PSMB9	28.6679	3.05619	0.488872	6.73233e-11	7.0941e-10
ENSG00000130363	83861	RSPH3	388.657	2.58323	0.183939	1.32294e-45	8.45732e-44
ENSG00000170542	5272	SERPINB9	11539.8	2.02237	0.14413	2.40446e-45	1.51199e-43
ENSG00000296487	105377939	LOC105377939	1.7574	2.6572	2.93449	0.0145672	0.0382923
ENSG00000293066	102723789	LOC102723789	186.985	6.06291	0.400514	8.90817e-52	6.85673e-50
ENSG00000297227	105378140	LOC105378140	19.9218	8.41002	2.70497	4.48251e-10	4.31591e-09
ENSG00000216863	285780	LY86-AS1	26.0634	2.90506	0.495577	8.02407e-10	7.5468e-09
ENSG00000233452	729178	STXBP5-AS1	571.481	4.8104	0.200548	7.27937e-128	2.82587e-125
ENSG00000224846	105374888	NQO2-AS1	19.2714	2.17646	0.540891	1.13704e-05	6.08893e-05
ENSG00000227954	100507308	TARID	1.79523	2.75965	2.90935	0.0132945	0.0353948
ENSG00000233358	105374974	LOC105374974	3.46723	4.93178	2.57245	0.000484072	0.00187646
ENSG00000231652	101928489	CD109-AS1	7.63118	2.90431	0.965429	0.000436414	0.00170953
ENSG00000237596	644135	PDE7B-AS1	72.3185	5.81419	0.586761	3.27235e-23	8.27697e-22
ENSG00000230269	100507194	LINC02525	63.6989	6.77902	0.830607	9.87558e-16	1.59546e-14
ENSG00000234263	101928461	MAP3K5-AS1	5.12939	3.06766	1.23321	0.00231605	0.00762135
ENSG00000228793	100507336	LOC100507336	37.478	2.11054	0.377908	4.91457e-09	4.22199e-08
ENSG00000224893	105378065	LINC02840	229.593	4.95158	0.293153	8.08728e-65	8.11333e-63
ENSG00000226453	102724168	LINC02542	236.069	2.66014	0.208414	4.17157e-38	2.0025e-36
ENSG00000286760	100289495	LOC100289495	24.4847	2.29634	0.478256	3.05536e-07	2.0735e-06
ENSG00000228412	100506885	LNC-LBCS	9.24352	7.00476	2.59463	3.88312e-07	2.60554e-06
ENSG00000310201	107986570	LOC107986570	19.3003	2.67354	0.564045	3.59894e-07	2.42458e-06
ENSG00000285761	107987440	LOC107987440	4.90381	2.95392	1.28625	0.00351503	0.0110327
ENSG00000289313	100132354	LINC01512	10.9788	3.99159	0.96009	8.72783e-06	4.76138e-05
ENSG00000237686	101929705	SCIRT	226.043	2.56356	0.228528	5.86231e-30	2.00035e-28
ENSG00000289609	124901321	LOC124901321	147.934	3.99389	0.316655	2.4434e-37	1.14022e-35
ENSG00000181577	221416	LINC03040	124.44	6.63227	0.578458	3.86469e-30	1.33919e-28
ENSG00000300412	124901288	LOC124901288	3.92791	2.39653	1.35561	0.0112579	0.030624
ENSG00000285244	108783646	DINOL	1.64774	2.2609	2.93161	0.0195961	0.0491849
ENSG00000217275	394255	RPS10P1	67.0475	2.04473	0.300735	2.32852e-12	2.80322e-11
ENSG00000214922	285830	HLA-F-AS1	78.5553	2.93749	0.336166	4.00341e-19	8.11774e-18
ENSG00000229921	100128124	HGC6.3	66.2188	2.98321	0.324858	6.82133e-21	1.53931e-19
ENSG00000157927	55698	RADIL	183.137	2.52465	0.266074	3.99063e-22	9.56966e-21
ENSG00000106511	4223	MEOX2	2.08211	3.15792	2.91634	0.00939495	0.0262002
ENSG00000179869	154664	ABCA13	56.9949	10.1967	2.87466	1.59479e-14	2.3719e-13
ENSG00000106483	6424	SFRP4	6.404	6.2975	2.56048	6.96162e-06	3.85915e-05
ENSG00000078053	273	AMPH	2.43272	3.8871	2.70346	0.00375363	0.0117049
ENSG00000187546	392636	AGMO	143.162	5.76129	0.42248	1.84881e-42	1.02957e-40
ENSG00000105852	5446	PON3	26.1579	8.8806	2.74801	3.49028e-11	3.76979e-10
ENSG00000005421	5444	PON1	11.4909	7.41696	2.62274	5.95401e-08	4.47652e-07
ENSG00000135218	948	CD36	1260.18	4.42228	0.196099	9.86877e-114	2.97017e-111
ENSG00000105971	858	CAV2	4115.16	2.34155	0.166401	1.02362e-45	6.63891e-44
ENSG00000184408	3751	KCND2	18.7029	4.82643	0.937017	8.90132e-08	6.53593e-07
ENSG00000128536	222256	CDHR3	249.739	6.67326	0.417304	1.80428e-57	1.53915e-55
ENSG00000105967	22797	TFEC	25.3283	5.35082	0.87196	6.20379e-10	5.90109e-09
ENSG00000203446	101928716	SUGCT-AS1	19.0841	3.94151	0.711002	6.81013e-09	5.76354e-08
ENSG00000154415	5506	PPP1R3A	21.3315	6.42349	1.30871	2.85071e-08	2.22556e-07
ENSG00000170775	2861	GPR37	8.21321	3.06584	0.922836	0.000162465	0.000699082
ENSG00000227199	93653	ST7-AS1	144	2.64807	0.269939	1.74284e-23	4.45882e-22
ENSG00000171243	25928	SOSTDC1	35.0173	2.97945	0.444097	3.11614e-12	3.70994e-11
ENSG00000106631	58498	MYL7	8.15516	4.80425	1.38463	3.48313e-05	0.000170409
ENSG00000105974	857	CAV1	1184.84	4.07628	0.162708	2.01666e-139	1.03881e-136
ENSG00000005471	5244	ABCB4	20.8849	2.81547	0.54566	4.15575e-08	3.19049e-07
ENSG00000085563	5243	ABCB1	448.718	3.81072	0.209543	6.11782e-75	7.76645e-73
ENSG00000170807	442721	LMOD2	5.5777	2.58263	1.15557	0.00358704	0.0112298
ENSG00000158457	340348	TSPAN33	20.6235	3.18192	0.609627	3.06975e-08	2.38753e-07
ENSG00000136267	1607	DGKB	28.7955	6.87912	1.31052	3.48951e-09	3.04463e-08
ENSG00000240583	358	AQP1	280.686	2.82942	0.203312	6.67032e-45	4.09796e-43
ENSG00000187416	375612	LHFPL3	7.41214	6.55918	2.57905	2.86546e-06	1.69211e-05
ENSG00000008277	53616	ADAM22	65.6555	2.19742	0.322599	1.9058e-12	2.32568e-11
ENSG00000170379	285966	TCAF2	579.847	3.8843	0.180507	1.38885e-103	3.20706e-101
ENSG00000128512	9732	DOCK4	141.565	3.32542	0.262109	8.77856e-38	4.16182e-36
ENSG00000135253	375616	KCP	63.1203	2.37931	0.333062	1.71314e-13	2.31641e-12
ENSG00000225968	392617	ELFN1	50.1261	2.68056	0.367155	5.10597e-14	7.27492e-13
ENSG00000166924	222950	NYAP1	28.3118	3.46367	0.558463	1.00886e-10	1.04136e-09
ENSG00000164692	1278	COL1A2	3648.73	5.45033	0.198876	2.60477e-166	2.68352e-163
ENSG00000211696	6982	TRGV8	2.59424	4.15004	2.63033	0.00231037	0.00760358
ENSG00000249978	6981	TRGV7	5.26461	5.88833	2.55233	3.03904e-05	0.000150413
ENSG00000228668	6979	TRGV5P	4.13561	3.45381	1.54436	0.00198539	0.00665172
ENSG00000211698	6977	TRGV4	9.90739	7.14082	2.61395	2.77908e-07	1.89464e-06
ENSG00000233306	6974	TRGV2	2.55641	4.10453	2.64228	0.00253818	0.00826397
ENSG00000170381	9723	SEMA3E	17.6837	2.29381	0.566158	9.37058e-06	5.08407e-05
ENSG00000197461	5154	PDGFA	1405.15	4.82952	0.191472	2.68047e-141	1.49581e-138
ENSG00000136295	80727	TTYH3	885.828	3.10317	0.209515	1.62423e-50	1.21188e-48
ENSG00000122547	80820	EEPD1	46.4213	2.15665	0.346442	1.02438e-10	1.05657e-09
ENSG00000181444	168544	ZNF467	527.315	2.4153	0.210421	2.9721e-31	1.08461e-29
ENSG00000197558	23145	SSPOP	31.1203	2.93356	0.481086	1.70431e-10	1.71752e-09
ENSG00000106479	643641	ZNF862	298.149	2.18381	0.208907	2.93932e-26	8.63296e-25
ENSG00000127920	2791	GNG11	62.7617	3.87837	0.406539	3.02711e-22	7.31807e-21
ENSG00000081803	93664	CADPS2	101.95	6.79162	0.673194	1.31074e-23	3.3759e-22
ENSG00000235631	378925	RNF148	2.19177	3.54122	2.74786	0.00583983	0.0173152
ENSG00000237813	107986838	CAV2-DT	32.6193	3.80728	0.5248	8.22987e-14	1.14935e-12
ENSG00000224897	401398	POT1-AS1	115.57	4.03842	0.345179	1.33944e-32	5.14751e-31
ENSG00000232790	104355138	LINC01162	4.47436	3.624	1.50796	0.00127651	0.00448722
ENSG00000237181	101926963	PRKAR1B-AS1	453.107	5.12027	0.233419	2.19582e-107	5.65549e-105
ENSG00000289189	105375170	LOC105375170	2.56702	2.23644	1.73133	0.0171327	0.0439224
ENSG00000242593	102724577	LOC102724577	9.63116	5.08807	1.37047	1.25591e-05	6.66682e-05
ENSG00000237870	102724434	LOC102724434	15.9641	8.01413	2.66944	3.31837e-09	2.90477e-08
ENSG00000234722	103724390	LINC01287	717.914	2.12934	0.155244	1.66586e-43	9.61675e-42
ENSG00000223646	100996249	LINC03076	10.6655	2.26778	0.729913	0.000329097	0.00132639
ENSG00000230257	58160	NFE4	1221.11	2.66534	0.160715	1.30758e-62	1.24644e-60
ENSG00000271133	101927811	ITGB8-AS1	4.80598	5.69558	2.5471	5.48742e-05	0.000260317
ENSG00000223855	441307	PDGFA-DT	104.628	4.80507	0.384675	3.09701e-36	1.38956e-34
ENSG00000287815	107986742	LOC107986742	7.00395	2.37203	0.993849	0.00263555	0.00855603
ENSG00000217455	100129603	LOC100129603	7.0227	4.51575	1.41364	0.000100212	0.000453733
ENSG00000229688	100506025	CRPPA-AS1	82.4505	4.64635	0.421877	6.96844e-29	2.2763e-27
ENSG00000281103	100506776	TRG-AS1	333.563	8.84378	0.718795	1.08e-33	4.35676e-32
ENSG00000285964	107986821	LOC107986821	1.96649	3.07833	2.88232	0.0100374	0.0277549
ENSG00000224057	100507500	EGFR-AS1	1.95675	3.15634	2.81966	0.00909507	0.025486
ENSG00000291149	154761	LOC154761	28.2287	3.22728	0.508951	3.91781e-11	4.21117e-10
ENSG00000273297	105375517	LOC105375517	2.6496	2.27035	1.71177	0.0153992	0.0401394
ENSG00000236081	101927125	ELFN1-AS1	88.2079	2.07688	0.281563	3.63354e-14	5.26382e-13
ENSG00000204934	401431	ATP6V0E2-AS1	149.523	2.74897	0.246018	8.71397e-30	2.94713e-28
ENSG00000105963	11033	ADAP1	36.8855	3.39322	0.512838	6.06655e-12	7.03762e-11
ENSG00000286725	100506236	LOC100506236	2.02643	3.20013	2.87451	0.00904908	0.0253837
ENSG00000237471	102723446	LOC102723446	1.71958	2.44126	2.99928	0.0173012	0.0442852
ENSG00000285090	101927525	COL1A2-AS1	2.30357	3.6172	2.7916	0.00564507	0.0168159
ENSG00000128578	57464	STRIP2	2815.04	2.05259	0.133011	2.12068e-54	1.71098e-52
ENSG00000298840	105375446	LOC105375446	2.59181	2.0745	1.76723	0.0199546	0.0499349
ENSG00000225606	107986768	LOC107986768	5.31584	3.17918	1.22026	0.00178754	0.00605936
ENSG00000006747	85477	SCIN	854.144	6.64499	0.252379	3.11761e-153	2.25698e-150
ENSG00000101955	8406	SRPX	368.604	4.71164	0.238151	5.34091e-88	8.77678e-86
ENSG00000126010	2925	GRPR	156.949	3.74731	0.2561	2.90731e-49	2.09906e-47
ENSG00000147027	83604	TMEM47	26.1112	5.02452	0.783432	7.92966e-11	8.30027e-10
ENSG00000187516	25763	H2AP	4.27221	5.41248	2.55358	0.000133321	0.00058736
ENSG00000182798	645864	MAGEB17	331.187	3.69733	0.218723	6.46928e-65	6.51452e-63
ENSG00000177689	139422	MAGEB10	24.6443	6.65338	1.30986	9.96989e-09	8.27141e-08
ENSG00000008086	6792	CDKL5	8.99761	2.38207	0.831192	0.000708326	0.00264952
ENSG00000165164	286464	CFAP47	237.856	6.93726	0.477041	6.17845e-48	4.2986e-46
ENSG00000147081	8852	AKAP4	40.7378	6.10801	0.844496	8.26003e-13	1.0481e-11
ENSG00000170925	56156	TEX13B	1.69961	2.36716	2.95963	0.018038	0.0458586
ENSG00000130224	57631	LRCH2	87.9567	8.6128	1.29868	1.11119e-13	1.53424e-12
ENSG00000147082	85417	CCNB3	77.7839	5.73244	0.563374	1.80824e-24	4.88261e-23
ENSG00000235124	392479	KRT8P17	2.77018	2.24676	1.81258	0.0171002	0.0438489
ENSG00000226372	139425	DCAF8L1	35.7718	3.26706	0.448765	6.24909e-14	8.84715e-13
ENSG00000198354	340578	DCAF12L2	5.37804	5.85497	2.61589	6.305e-05	0.000296187
ENSG00000227234	728695	SPANXB1	6.29628	2.92839	1.06791	0.00101985	0.0036747
ENSG00000242610	81075	OR5BH1P	3.17129	2.77871	1.65405	0.00737131	0.0212676
ENSG00000157502	139221	PWWP3B	21.1266	2.50119	0.546391	7.77868e-07	4.97635e-06
ENSG00000198881	142689	ASB12	19.6759	2.81369	0.58416	2.29355e-07	1.58501e-06
ENSG00000185903	392540	OR11N1P	27.9005	4.82277	0.716192	7.44814e-12	8.58459e-11
ENSG00000182195	23641	LDOC1	472.826	7.51516	0.405281	2.03956e-76	2.74531e-74
ENSG00000147255	3547	IGSF1	974.883	2.43423	0.144692	2.74785e-64	2.70602e-62
ENSG00000185010	2157	F8	1545.35	7.1771	0.240772	1.24121e-195	2.77059e-192
ENSG00000123496	3598	IL13RA2	94.615	11.0372	2.95674	7.41458e-17	1.29639e-15
ENSG00000147166	26548	ITGB1BP2	205.586	3.69647	0.232082	6.49682e-58	5.61367e-56
ENSG00000186810	2833	CXCR3	1.79523	2.75965	2.90935	0.0132945	0.0353948
ENSG00000233338	349408	TLR8-AS1	55.0105	2.45647	0.337296	6.0863e-14	8.63494e-13
ENSG00000226867	129810498	SSX21P	11.9951	3.75333	0.866147	3.48023e-06	2.03009e-05
ENSG00000130822	139728	PNCK	1110.61	4.20489	0.429358	1.01445e-23	2.62794e-22
ENSG00000198910	3897	L1CAM	87.8064	4.33815	0.368487	1.46209e-32	5.61083e-31
ENSG00000130821	6535	SLC6A8	17270.3	2.94153	0.192211	1.20186e-53	9.52456e-52
ENSG00000189037	63904	DUSP21	47.5894	3.7252	0.426338	4.78418e-19	9.63526e-18
ENSG00000102007	5355	PLP2	954.471	8.35538	0.382067	1.12288e-105	2.70968e-103
ENSG00000102001	778	CACNA1F	40.5095	2.52119	0.411312	1.5025e-10	1.52447e-09
ENSG00000225198	326341	SSX13P	4.03504	5.30519	2.54552	0.000168942	0.000724511
ENSG00000158164	11013	TMSB15A	47.5103	3.65089	0.438966	1.82779e-17	3.32378e-16
ENSG00000238269	389860	PAGE2B	23.3176	2.45223	0.50919	2.73764e-07	1.8702e-06
ENSG00000102230	9468	PCYT1B	32.4232	4.8167	0.664603	2.03328e-13	2.72453e-12
ENSG00000004848	170302	ARX	4.63708	2.3135	1.15711	0.00734621	0.0211997
ENSG00000158639	90737	PAGE5	735.56	4.8368	0.185701	2.22839e-150	1.57078e-147
ENSG00000126752	6756	SSX1	1232.22	3.86116	0.153821	4.03073e-140	2.15934e-137
ENSG00000120498	56159	TEX11	54.527	3.50751	0.399429	2.4746e-19	5.0754e-18
ENSG00000022267	2273	FHL1	100.502	5.32589	0.437163	1.97732e-34	8.22429e-33
ENSG00000165583	6758	SSX5	3.25287	2.88219	1.62493	0.00610743	0.0180011
ENSG00000169551	54967	CT55	250.709	2.09565	0.186529	5.62237e-30	1.92338e-28
ENSG00000178947	399668	SMIM10L2A	7.14015	3.71934	1.16169	0.000326897	0.00131852
ENSG00000237859	553820	EEF1A1P31	3.93169	3.31381	1.58587	0.00287076	0.00922126
ENSG00000233688	100419792	ZNF622P1	2.04047	3.30739	2.80896	0.00788324	0.0225382
ENSG00000215000	118568801	GAPDHP77	4.09665	5.33597	2.54297	0.000152213	0.000659416
ENSG00000101890	2986	GUCY2F	264.199	10.2654	1.3029	9.38448e-19	1.85378e-17
ENSG00000120289	4115	MAGEB4	1.91892	3.07396	2.84671	0.00997239	0.0275951
ENSG00000013619	10046	MAMLD1	7.35136	4.63423	1.39747	6.59484e-05	0.00030872
ENSG00000183837	29944	PNMA3	17.6974	2.08769	0.555446	3.41572e-05	0.000167386
ENSG00000176988	158521	FMR1NB	36.6899	2.03898	0.379499	1.74555e-08	1.40283e-07
ENSG00000124260	4109	MAGEA10	4.12823	3.428	1.53552	0.00197398	0.00661846
ENSG00000189064	26749	GAGE2E	19.7523	4.26709	0.765153	6.69625e-09	5.67075e-08
ENSG00000205777	2543	GAGE1	968.849	6.23768	0.23433	5.82913e-157	4.73149e-154
ENSG00000268089	55879	GABRQ	1147.68	9.2414	0.453406	1.98736e-91	3.41239e-89
ENSG00000170965	10761	PLAC1	32.4406	2.79634	0.441084	4.07736e-11	4.37564e-10
ENSG00000123594	92552	ATXN3L	2.11612	3.47958	2.74136	0.00624056	0.018345
ENSG00000205642	425054	VCX3B	38.2353	4.32306	0.57073	8.65523e-15	1.31708e-13
ENSG00000169059	51481	VCX3A	109.67	4.80101	0.800099	1.51809e-10	1.5397e-09
ENSG00000133142	79921	TCEAL4	168.662	7.07618	0.564503	1.32856e-35	5.78648e-34
ENSG00000126895	554	AVPR2	16.676	2.94922	0.645512	8.00756e-07	5.10935e-06
ENSG00000241476	6757	SSX2	89.2345	2.3153	0.65475	5.59809e-05	0.000265164
ENSG00000260802	401613	SERTM2	18.3905	4.83883	0.903211	4.0812e-08	3.13414e-07
ENSG00000067445	7216	TRO	3.68693	3.21876	1.57123	0.00329477	0.0104073
ENSG00000086717	5475	PPEF1	5.09882	5.77668	2.56263	4.82862e-05	0.000231377
ENSG00000067992	5165	PDK3	151.73	2.57325	0.230322	8.59595e-30	2.91089e-28
ENSG00000198814	2710	GK	271.645	2.65296	0.20047	8.11828e-41	4.27223e-39
ENSG00000203952	347475	CCDC160	1.75955	2.62319	2.95369	0.0149901	0.0392216
ENSG00000130055	54857	GDPD2	3.26117	2.81462	1.66085	0.00687477	0.0199878
ENSG00000243978	57529	RTL9	45.2499	2.17309	0.354368	1.75817e-10	1.76714e-09
ENSG00000147044	8573	CASK	152.33	3.00432	0.243087	5.97427e-36	2.64071e-34
ENSG00000189023	139604	MAGEB16	2777.73	9.35416	0.322662	1.86415e-184	2.77406e-181
ENSG00000198021	30014	SPANXA1	4.68395	5.49956	2.63215	0.000182062	0.000775312
ENSG00000269313	79917	MAGIX	86.3289	2.62455	0.294254	7.60872e-20	1.62396e-18
ENSG00000169306	11141	IL1RAPL1	40.4391	3.22481	0.427057	7.07858e-15	1.08595e-13
ENSG00000009694	10178	TENM1	375.228	5.72267	0.281262	1.26054e-92	2.22138e-90
ENSG00000101951	9506	PAGE4	6.7378	3.09946	1.04782	0.000564444	0.00215773
ENSG00000184735	168400	DDX53	181.832	2.31588	0.235821	1.56071e-23	4.01202e-22
ENSG00000224960	139420	PPP4R3C	9.10869	2.32457	0.867284	0.0011462	0.00407137
ENSG00000226985	100133123	LINC01203	187.323	2.48313	0.247112	1.45029e-24	3.95193e-23
ENSG00000298409	100132741	LOC100132741	1.84494	2.67036	3.00875	0.0144082	0.037945
ENSG00000233093	100128420	LINC00892	2.87946	4.42122	2.61876	0.00148432	0.00513285
ENSG00000277215	619455	SPANXA2-OT1	4.44815	2.65417	1.34576	0.0069471	0.0201718
ENSG00000290686	280659	SSX8P	81.9146	4.41335	0.39214	4.41265e-30	1.51729e-28
ENSG00000235244	642776	DANT2	4.57484	2.79416	1.30203	0.00501061	0.0151125
ENSG00000235385	109729169	LINC02154	194.375	3.81526	0.241926	7.57993e-57	6.42519e-55
ENSG00000185203	100128260	WASIR1	31.2545	4.52569	0.654361	1.34168e-12	1.6615e-11
ENSG00000290811	55999	NXF4	5.47057	4.04291	1.45531	0.000418995	0.00164901
ENSG00000203930	286411	LINC00632	15.5556	5.10802	1.04006	6.99117e-07	4.49617e-06
ENSG00000159167	6781	STC1	36.2149	2.01261	0.374959	1.81926e-08	1.46032e-07
ENSG00000092964	1808	DPYSL2	322.929	2.20632	0.178447	7.62915e-36	3.36109e-34
ENSG00000147454	51312	SLC25A37	14524.3	2.13869	0.128554	8.01014e-63	7.74583e-61
ENSG00000121005	83690	CRISPLD1	75.7512	2.57685	0.302145	2.45093e-18	4.68933e-17
ENSG00000091656	79776	ZFHX4	354.263	2.31529	0.183365	2.54794e-37	1.18488e-35
ENSG00000164879	761	CA3	406.318	6.29943	0.308297	5.75686e-93	1.02121e-90
ENSG00000164749	3174	HNF4G	25.339	4.18819	0.652885	3.76006e-11	4.04486e-10
ENSG00000104321	8989	TRPA1	18.146	3.63448	0.687504	2.49397e-08	1.96481e-07
ENSG00000176566	138009	DCAF4L2	948.197	9.24655	0.502297	9.14766e-75	1.1558e-72
ENSG00000104267	760	CA2	1016.81	6.18254	0.211902	8.58695e-188	1.43756e-184
ENSG00000205133	286144	TRIQK	368.716	2.63977	0.206466	2.70732e-38	1.30429e-36
ENSG00000104313	2138	EYA1	27.5539	5.11266	0.779356	3.44064e-11	3.72067e-10
ENSG00000164841	157753	TMEM74	21.3994	5.61716	1.02101	4.45122e-08	3.39978e-07
ENSG00000121039	157506	RDH10	6371.89	4.11859	0.135266	1.15748e-204	3.87555e-201
ENSG00000253651	124902018	SOD1P3	84.3016	2.18112	0.267558	7.40666e-17	1.29585e-15
ENSG00000205038	93035	PKHD1L1	765.909	4.88369	0.194802	1.19608e-139	6.28203e-137
ENSG00000147655	340419	RSPO2	5.78394	3.31472	1.23246	0.00137679	0.00479943
ENSG00000164796	114788	CSMD3	22.9646	5.71423	1.02382	2.68354e-08	2.10179e-07
ENSG00000104450	6674	SPAG1	98.9849	2.12624	0.289817	4.2739e-14	6.14167e-13
ENSG00000104760	2267	FGL1	137.946	11.6503	3.01169	1.21583e-18	2.37891e-17
ENSG00000261678	83482	SCRT1	14.7489	2.91436	0.653692	1.46338e-06	8.99866e-06
ENSG00000104419	10397	NDRG1	1622.85	3.77126	0.183931	2.2446e-94	4.09006e-92
ENSG00000174417	7201	TRHR	13.9473	4.39201	0.926086	7.4288e-07	4.76732e-06
ENSG00000197181	55124	PIWIL2	31.1072	4.33477	0.600127	1.61478e-13	2.19006e-12
ENSG00000175946	340359	KLHL38	5.26741	3.97874	1.46667	0.000515296	0.00198657
ENSG00000136574	2626	GATA4	8.6548	4.10896	1.12053	8.13045e-05	0.000374068
ENSG00000172733	29942	PURG	18.2503	4.14192	0.750464	9.70367e-09	8.07213e-08
ENSG00000129422	57509	MTUS1	348.876	8.90091	0.714937	2.80847e-34	1.15735e-32
ENSG00000164932	115908	CTHRC1	27.2876	2.41546	0.449975	1.47666e-08	1.19824e-07
ENSG00000183779	80139	ZNF703	20.2422	2.77964	0.574991	2.32679e-07	1.60508e-06
ENSG00000120903	1135	CHRNA2	18.7862	8.30626	2.69883	8.80581e-10	8.23865e-09
ENSG00000168081	5368	PNOC	2.29928	3.72984	2.71112	0.00456646	0.0139155
ENSG00000042980	10863	ADAM28	3.86759	5.16404	2.56326	0.000267943	0.001104
ENSG00000164684	619279	ZNF704	4.56859	2.22592	1.16652	0.00884387	0.0248679
ENSG00000255099	644335	LOC644335	7.02582	6.48053	2.56301	3.19299e-06	1.87027e-05
ENSG00000226807	389690	MROH5	5.97053	4.21307	1.449	0.000276143	0.00113534
ENSG00000104213	5157	PDGFRL	6.66662	6.33857	2.58062	7.72993e-06	4.25512e-05
ENSG00000198363	444	ASPH	5253.6	2.65084	0.150965	7.78192e-70	8.87006e-68
ENSG00000104427	51101	ZC2HC1A	189.252	2.0228	0.227199	1.16133e-19	2.45714e-18
ENSG00000277494	338328	GPIHBP1	4.50127	5.55633	2.54207	8.08109e-05	0.000372116
ENSG00000164683	23462	HEY1	5105.38	4.24483	0.143523	3.19684e-193	6.11646e-190
ENSG00000175445	4023	LPL	230.716	5.78012	0.347056	1.0074e-62	9.6718e-61
ENSG00000154319	83648	FAM167A	11.3551	5.36726	1.35251	4.00124e-06	2.30836e-05
ENSG00000171060	203076	C8orf74	4.05286	5.2713	2.5855	0.000240786	0.00100182
ENSG00000293451	157739	TDH	23.9208	2.66514	0.519572	5.09352e-08	3.86064e-07
ENSG00000104327	793	CALB1	603.031	4.97205	0.227165	3.31224e-107	8.44969e-105
ENSG00000293380	1587	ADAM3A	3.3176	4.8178	2.58035	0.000635387	0.00240524
ENSG00000255020	100129129	TDH-AS1	73.1026	3.7049	0.368891	1.6221e-24	4.39774e-23
ENSG00000295026	105377778	LOC105377778	28.7434	3.48617	0.518105	3.33397e-12	3.96025e-11
ENSG00000296080	105375628	LOC105375628	40.3904	4.56695	0.563013	1.61933e-16	2.76804e-15
ENSG00000248858	441369	FLJ46284	142.487	4.50695	0.317818	2.44091e-46	1.61837e-44
ENSG00000253824	124901990	LOC124901990	2.84443	2.48199	1.71817	0.0119909	0.032387
ENSG00000253775	105379311	LOC105379311	2.7804	2.44587	1.71222	0.0127828	0.034218
ENSG00000249328	101927040	LOC101927040	61.3314	6.03747	0.674038	4.42627e-19	8.94807e-18
ENSG00000253474	105375826	LOC105375826	120.098	3.32031	0.275967	3.66348e-34	1.50276e-32
ENSG00000244998	105375790	ASTILCS	10.3185	3.89074	0.960562	1.37942e-05	7.26229e-05
ENSG00000303615	105375905	LOC105375905	124.677	5.06831	0.373765	3.14552e-42	1.74082e-40
ENSG00000253363	124906685	LOC124906685	56.2962	3.56928	0.393406	2.04612e-20	4.52207e-19
ENSG00000253802	112543493	SIRLNT	97.8405	11.08	2.94981	5.55621e-17	9.81719e-16
ENSG00000253986	105379327	LOC105379327	24.3681	3.94331	0.621982	5.61765e-11	5.95703e-10
ENSG00000254119	101929628	LINC02842	34.9381	6.38691	0.998542	3.87553e-10	3.76123e-09
ENSG00000308533	105375771	LOC105375771	23.7814	5.78683	1.01045	1.44747e-08	1.17741e-07
ENSG00000255491	105375743	LOC105375743	31.7423	2.10775	0.413777	7.66448e-08	5.687e-07
ENSG00000245164	100130231	LINC00861	2279.43	2.11852	0.160356	1.50587e-40	7.86279e-39
ENSG00000272138	101927067	LINC01607	29.5686	4.92402	0.711036	2.30352e-12	2.77437e-11
ENSG00000253898	103352670	LINC01419	35.4459	4.20278	0.561202	1.65505e-14	2.4588e-13
ENSG00000133742	759	CA1	562.491	6.28282	0.281194	3.24288e-111	9.24082e-109
ENSG00000250295	101926926	RDH10-AS1	65.6273	3.53138	0.363796	4.52381e-23	1.13247e-21
ENSG00000164989	203238	CCDC171	63.5891	2.83074	0.331718	2.14803e-18	4.13935e-17
ENSG00000165105	158158	RASEF	7.08147	6.4999	2.5664	3.09478e-06	1.81672e-05
ENSG00000172159	257019	FRMD3	60.9775	2.83637	0.340563	1.27226e-17	2.33256e-16
ENSG00000225460	124902324	LOC124902324	3.41537	4.86358	2.59912	0.000631138	0.00239118
ENSG00000185775	389730	SPATA31A6	12.4077	3.22291	0.760524	4.22288e-06	2.42526e-05
ENSG00000187210	2650	GCNT1	194.655	5.24856	0.327861	2.28024e-58	2.00257e-56
ENSG00000167081	5090	PBX3	98.4753	2.69751	0.271972	5.81507e-24	1.53008e-22
ENSG00000148344	9536	PTGES	39.0198	3.57975	0.465692	2.95547e-15	4.66501e-14
ENSG00000182752	5069	PAPPA	266.524	3.06991	0.216799	2.33906e-46	1.56244e-44
ENSG00000273597	100420114	LOC100420114	5.1804	5.82705	2.55673	3.87898e-05	0.000188571
ENSG00000196196	646962	HRCT1	2.39704	3.90878	2.66861	0.00346668	0.0108938
ENSG00000188833	377841	ENTPD8	21.463	2.67141	0.529186	8.11322e-08	5.99505e-07
ENSG00000056558	7185	TRAF1	88.3966	4.11687	0.353329	5.19268e-32	1.95079e-30
ENSG00000165152	84302	PGAP4	124.375	4.18099	0.307747	1.00499e-42	5.64354e-41
ENSG00000154529	728577	CNTNAP3B	15.8472	5.95116	1.32311	2.95462e-07	2.00768e-06
ENSG00000176919	733	C8G	64.7743	2.25947	0.335815	3.42009e-12	4.05715e-11
ENSG00000214402	401562	LCNL1	6.42407	2.96174	1.06489	0.000899026	0.00328544
ENSG00000198569	142680	SLC34A3	6.82913	3.093	1.08223	0.000711363	0.00266051
ENSG00000148143	58499	ZNF462	89.7869	7.81436	0.978674	1.11905e-14	1.68399e-13
ENSG00000167103	138429	PIP5KL1	41.3787	2.5784	0.39722	1.55297e-11	1.73325e-10
ENSG00000164946	158326	FREM1	113.525	4.49256	0.361293	3.49447e-36	1.56265e-34
ENSG00000122707	8434	RECK	52.4146	3.88457	0.43799	1.64183e-19	3.4171e-18
ENSG00000175287	254295	PHYHD1	7.03292	4.53771	1.4019	8.73457e-05	0.000400007
ENSG00000188747	10811	NOXA1	138.629	2.02845	0.563762	5.83275e-05	0.000275662
ENSG00000137094	25822	DNAJB5	819.77	5.87015	0.216228	8.92451e-163	8.53757e-160
ENSG00000107249	169792	GLIS3	1.64774	2.2609	2.93161	0.0195961	0.0491849
ENSG00000095303	5742	PTGS1	3144.28	2.25696	0.147307	1.02684e-53	8.16172e-52
ENSG00000177992	286234	SPATA31E1	3.11233	4.65936	2.57203	0.000830737	0.00305829
ENSG00000107159	768	CA9	746.213	8.27395	0.419818	7.29401e-86	1.17697e-83
ENSG00000167123	51148	CERCAM	1370.48	2.02386	0.190996	6.7848e-27	2.0489e-25
ENSG00000122133	5047	PAEP	298.189	4.2169	0.247795	8.7839e-66	9.08438e-64
ENSG00000237339	100130954	LINC01502	1.75525	2.34498	3.06545	0.0183853	0.046612
ENSG00000157657	114991	ZNF618	347.427	9.82449	0.976656	3.22679e-22	7.77972e-21
ENSG00000106714	79937	CNTNAP3	5.40783	5.90809	2.56183	3.09656e-05	0.000152977
ENSG00000177910	645961	SPATA31C2	40.9874	2.51919	0.431504	8.33047e-10	7.81576e-09
ENSG00000130045	158046	NXNL2	9.47765	2.03423	0.754406	0.00133238	0.0046616
ENSG00000160349	3933	LCN1	8.93663	6.95151	2.5936	5.16484e-07	3.40165e-06
ENSG00000148082	53358	SHC3	2.54452	4.095	2.64259	0.00257635	0.008374
ENSG00000122733	23349	PHF24	5.15182	3.91877	1.47089	0.00059747	0.00227295
ENSG00000157654	445815	PALM2AKAP2	110.933	5.57614	0.457642	1.98491e-34	8.24305e-33
ENSG00000123454	1621	DBH	42.2351	4.49289	0.551317	1.12101e-16	1.93475e-15
ENSG00000225756	138948	DBH-AS1	99.1266	4.58025	0.402854	1.31481e-30	4.70208e-29
ENSG00000224045	138159	PAEPP1	2.78977	4.31868	2.64811	0.00189646	0.00638413
ENSG00000230246	441452	SPATA31C1	28.8506	2.98742	0.474122	5.21525e-11	5.54569e-10
ENSG00000147853	50808	AK3	1112.85	10.9947	0.817566	2.19872e-39	1.11755e-37
ENSG00000197859	9719	ADAMTSL2	13.5551	2.76198	0.700097	1.35752e-05	7.15656e-05
ENSG00000123453	1757	SARDH	270.315	2.93199	0.253526	8.89032e-32	3.30745e-30
ENSG00000298993	107987103	LOC107987103	4.88377	5.73228	2.54064	4.55686e-05	0.000219217
ENSG00000300457	105376316	LOC105376316	5.18466	5.84578	2.56355	3.96264e-05	0.000192463
ENSG00000302137	124902199	LOC124902199	3.48294	4.9367	2.55977	0.000444553	0.00173859
ENSG00000281491	101926900	DNAJB5-DT	17.9499	8.21921	2.69414	1.56209e-09	1.41886e-08
ENSG00000278910	100885775	BANCR	112.635	11.3252	2.98232	9.98434e-18	1.84952e-16
ENSG00000229109	102723989	FRMD3-AS1	30.5838	3.14655	0.494582	2.99333e-11	3.25403e-10
ENSG00000290971	441425	ANKRD20A3P	22.7271	2.87069	0.529295	1.03137e-08	8.5477e-08
ENSG00000287750	102724156	LINC03026	39.0957	3.57973	0.471047	5.59015e-15	8.62544e-14
ENSG00000307536	124902203	LOC124902203	104.291	5.1066	0.413072	1.84543e-35	7.99866e-34
ENSG00000228877	100506532	LOC100506532	3.642	3.12866	1.59957	0.00386821	0.012016
ENSG00000290718	441430	ANKRD20A2P	7.58014	2.57198	0.924967	0.000886327	0.00324421
ENSG00000279141	401561	LINC01451	336.929	2.93732	0.21157	1.08855e-44	6.58192e-43
ENSG00000176971	387758	FIBIN	9.04251	6.97125	2.59229	4.50652e-07	2.99979e-06
ENSG00000021300	58473	PLEKHB1	32.8336	2.4339	0.448625	1.06694e-08	8.82614e-08
ENSG00000165895	143872	ARHGAP42	450.936	2.1027	0.192001	1.29385e-28	4.21108e-27
ENSG00000170962	80310	PDGFD	19.5929	2.95494	0.583848	7.13979e-08	5.31388e-07
ENSG00000110237	9828	ARHGEF17	81.9096	2.01366	0.306985	1.23809e-11	1.39694e-10
ENSG00000166002	56935	SMCO4	285.136	2.25441	0.184931	6.7877e-35	2.89055e-33
ENSG00000137699	23650	TRIM29	27.1373	8.94009	2.75634	2.8324e-11	3.08785e-10
ENSG00000110318	57562	CEP126	6.41831	2.9452	1.09572	0.00113026	0.00401955
ENSG00000168071	283234	CCDC88B	539.922	2.009	0.203788	1.42912e-23	3.67727e-22
ENSG00000068976	5837	PYGM	138.49	3.5185	0.26813	3.26948e-40	1.70051e-38
ENSG00000271602	643447	KRT8P49	17.1838	2.23248	0.593797	3.13441e-05	0.000154534
ENSG00000213931	3046	HBE1	8.18979	3.02765	0.963535	0.000272446	0.00112135
ENSG00000184350	116534	MRGPRE	19.655	3.25755	0.602303	1.20749e-08	9.93058e-08
ENSG00000110042	23220	DTX4	13.4876	2.26781	0.649931	8.8443e-05	0.000404479
ENSG00000110002	4013	VWA5A	1566.79	2.76245	0.146633	5.38633e-80	7.8412e-78
ENSG00000239426	390269	OR8F1P	3.81062	3.2858	1.57033	0.00293006	0.00939035
ENSG00000184524	51286	CEND1	69.4701	7.43356	0.987532	2.86754e-13	3.78934e-12
ENSG00000255510	390273	OR8A2P	3.75914	2.36222	1.36697	0.0127132	0.0340638
ENSG00000110628	5002	SLC67A1	387.806	2.63543	0.551261	2.15116e-07	1.49316e-06
ENSG00000157613	90993	CREB3L1	1241.4	2.46021	0.184152	1.76764e-41	9.54597e-40
ENSG00000175294	117144	CATSPER1	98.8385	3.82443	0.327614	3.13115e-32	1.1863e-30
ENSG00000174791	9610	RIN1	158.852	4.44388	0.307436	5.32075e-48	3.7115e-46
ENSG00000080854	22997	IGSF9B	29.9348	4.93685	0.718915	3.15604e-12	3.7539e-11
ENSG00000133317	85329	LGALS12	200.541	4.12314	0.271334	5.49325e-53	4.31502e-51
ENSG00000288675	101927423	PANO1	26.5702	2.37051	0.503189	4.54381e-07	3.02161e-06
ENSG00000175505	23529	CLCF1	122.537	2.10862	0.278488	8.03182e-15	1.22587e-13
ENSG00000133800	10894	LYVE1	454.004	5.66593	0.254675	5.39509e-110	1.52119e-107
ENSG00000205869	387264	KRTAP5-1	1.71958	2.44126	2.99928	0.0173012	0.0442852
ENSG00000235027	126568849	PRADX	3.28064	2.89343	1.65693	0.00643846	0.0188705
ENSG00000248746	89	ACTN3	3.64567	2.28448	1.38804	0.0148916	0.0390222
ENSG00000255425	387815	OR8G3	115.26	3.10441	0.272457	6.14694e-31	2.22503e-29
ENSG00000180773	120103	SLC36A4	289.434	2.87561	0.226081	5.40252e-38	2.58414e-36
ENSG00000165323	120114	FAT3	71.9757	7.48271	0.98117	1.45067e-13	1.97749e-12
ENSG00000174885	171389	NLRP6	75.2394	3.37507	0.345472	2.08842e-23	5.33274e-22
ENSG00000142089	10410	IFITM3	1915.22	2.52691	0.181167	5.05885e-45	3.12227e-43
ENSG00000149260	726	CAPN5	1884.32	6.61826	0.528291	3.99542e-37	1.83885e-35
ENSG00000254550	4975	OMP	33.5543	9.30461	2.79036	4.2441e-12	4.98171e-11
ENSG00000204950	390205	LRRC10B	4.47023	3.59014	1.57192	0.00170636	0.00582027
ENSG00000165325	159989	DEUP1	82.7384	6.47114	0.682058	3.02798e-21	6.92634e-20
ENSG00000171944	390054	OR52A5	23.0187	5.22171	0.87203	1.67208e-09	1.51159e-08
ENSG00000196954	837	CASP4	269.793	3.64421	0.216028	9.50175e-65	9.49679e-63
ENSG00000137757	838	CASP5	2.00646	3.22403	2.81048	0.00845014	0.0238963
ENSG00000172350	64137	ABCG4	4.02315	5.29284	2.55018	0.000180344	0.000768607
ENSG00000076706	4162	MCAM	9547.73	5.50222	0.144187	1.58249226362951e-319	4.23886377735801e-315
ENSG00000187240	79659	DYNC2H1	75.637	2.13219	0.303363	4.05291e-13	5.26996e-12
ENSG00000019505	57586	SYT13	6.16414	2.50262	1.00414	0.00210624	0.00701017
ENSG00000180720	1132	CHRM4	20.1644	2.2549	0.536461	5.00928e-06	2.84156e-05
ENSG00000137491	11309	SLCO2B1	939.385	2.03207	0.168075	2.64579e-34	1.09368e-32
ENSG00000261594	100507050	TPBGL	30.7343	3.48517	0.513067	2.07279e-12	2.51799e-11
ENSG00000026508	960	CD44	3803.41	3.19564	0.145029	1.62693e-108	4.35788e-106
ENSG00000134571	4607	MYBPC3	8.82266	4.94268	1.39016	2.45486e-05	0.000123718
ENSG00000149972	53942	CNTN5	9.62292	3.32271	0.920018	5.32404e-05	0.000253078
ENSG00000284713	107984345	SMIM38	97.9483	4.772	0.395202	4.47251e-34	1.82345e-32
ENSG00000160654	917	CD3G	395.908	4.42745	0.212895	5.8075e-97	1.11114e-94
ENSG00000137752	834	CASP1	7.08264	4.54764	1.40149	8.46254e-05	0.000387947
ENSG00000134627	143689	PIWIL4	408.876	4.73197	0.227605	1.03095e-96	1.95851e-94
ENSG00000149218	23052	ENDOD1	2296.31	2.87417	0.140291	3.58148e-94	6.48199e-92
ENSG00000149212	143686	SESN3	1959.29	4.09691	0.175216	6.73626e-122	2.43834e-119
ENSG00000166349	5896	RAG1	135.464	2.79056	0.279008	1.90285e-24	5.1329e-23
ENSG00000149781	83706	FERMT3	7691.42	3.77872	0.178094	6.49671e-101	1.349e-98
ENSG00000187479	387763	C11orf96	937.247	5.70963	0.267908	9.80608e-102	2.11827e-99
ENSG00000019102	23584	VSIG2	28.3574	3.57707	0.544347	9.37923e-12	1.07227e-10
ENSG00000149564	90952	ESAM	174.813	2.7812	0.236898	1.25649e-32	4.83569e-31
ENSG00000110076	9379	NRXN2	56.1302	2.26568	0.331831	1.73626e-12	2.12529e-11
ENSG00000160703	79671	NLRX1	145.598	2.66542	0.239195	1.32083e-29	4.44468e-28
ENSG00000110436	6506	SLC1A2	5.27792	2.53027	1.15067	0.00416735	0.0128351
ENSG00000176485	11145	PLAAT3	115.838	2.80836	0.266466	9.35893e-27	2.79786e-25
ENSG00000186642	5138	PDE2A	540.583	5.68561	0.245481	2.83836e-119	9.27173e-117
ENSG00000149295	1813	DRD2	30.1713	9.12659	2.77165	9.51318e-12	1.08712e-10
ENSG00000109956	27087	B3GAT1	343.509	4.40424	0.232353	7.47546e-81	1.09419e-78
ENSG00000166741	4837	NNMT	767.082	5.84297	0.21895	1.73989e-157	1.50337e-154
ENSG00000171561	341152	OR2AT4	552.208	2.84843	0.189836	8.44441e-52	6.5185e-50
ENSG00000149506	22917	ZP1	19.3199	5.46124	1.02932	1.13775e-07	8.23223e-07
ENSG00000255363	101928813	LINC02757	5.82004	6.08196	2.55621	1.55166e-05	8.08614e-05
ENSG00000204397	114769	CARD16	41.0906	4.8257	1.26247	8.87371e-06	4.83325e-05
ENSG00000167286	915	CD3D	2448.63	3.28251	0.160301	4.08726e-94	7.34773e-92
ENSG00000110077	64231	MS4A6A	26.3238	2.01228	0.45057	1.71616e-06	1.04262e-05
ENSG00000085117	3732	CD82	148.419	2.42606	0.23776	3.39981e-25	9.55587e-24
ENSG00000244926	100507300	ALKBH3-AS1	4.27244	2.11965	1.17259	0.0116877	0.0316587
ENSG00000297460	105376627	LOC105376627	9.79332	4.33432	1.0935	2.9474e-05	0.000146392
ENSG00000250073	101929340	ESAM-AS1	25.4876	2.35971	0.468976	9.02337e-08	6.61286e-07
ENSG00000181908	100996455	LINC02724	6.03936	6.17661	2.55107	1.00401e-05	5.42535e-05
ENSG00000255545	283177	B3GAT1-DT	96.9522	7.01287	0.736993	5.15868e-21	1.16904e-19
ENSG00000293352	113157	RPLP0P2	4.66215	2.25604	1.1802	0.00853556	0.0241073
ENSG00000245552	100129203	LOC100129203	14.5748	2.15404	0.60084	6.53277e-05	0.000306116
ENSG00000227467	101928555	LINC01537	8.14677	3.96904	1.13982	0.000134389	0.000591576
ENSG00000261070	338694	LOC338694	3.05567	2.72291	1.65263	0.0080559	0.0229461
ENSG00000247095	100506211	MIR210HG	867.177	2.30112	0.224304	1.94517e-25	5.52528e-24
ENSG00000245008	101929538	LOC101929538	4.87784	5.69008	2.55781	6.08811e-05	0.000286652
ENSG00000248027	100128386	ARHGAP42-AS1	8.7231	2.24724	0.851529	0.00135519	0.00472842
ENSG00000255521	100507144	CD44-DT	13.8907	4.92051	1.05183	1.83704e-06	1.11328e-05
ENSG00000183242	51352	WT1-AS	418.033	2.64231	0.211945	1.58784e-36	7.1966e-35
ENSG00000291174	101927789	FAUP4	418.71	3.82449	0.196688	4.33037e-85	6.90436e-83
ENSG00000133321	5920	PLAAT4	18.3787	4.15244	0.749422	8.79896e-09	7.3745e-08
ENSG00000134827	6947	TCN1	75.4298	5.11158	0.481844	1.13652e-26	3.37502e-25
ENSG00000123243	80760	ITIH5	61.3292	2.60843	0.327831	3.0914e-16	5.19161e-15
ENSG00000077943	8516	ITGA8	3.63058	2.25389	1.36626	0.0149012	0.0390362
ENSG00000172671	93550	ZFAND4	27.3849	6.82016	1.30185	3.66735e-09	3.19148e-08
ENSG00000151023	219670	ENKUR	38.904	3.75162	0.496683	7.69819e-15	1.17763e-13
ENSG00000099250	8829	NRP1	27.4873	2.1014	0.44312	4.42089e-07	2.94792e-06
ENSG00000182771	2894	GRID1	104.597	2.21292	0.261162	4.91516e-18	9.28473e-17
ENSG00000138119	26509	MYOF	107.714	2.41869	0.284174	3.26085e-18	6.21232e-17
ENSG00000187553	340665	CYP26C1	4.33732	3.53288	1.52114	0.00155005	0.00533605
ENSG00000095596	1592	CYP26A1	194.773	2.98672	0.254829	1.50561e-32	5.76131e-31
ENSG00000138152	118663	BTBD16	5.06315	5.76583	2.56118	4.93907e-05	0.000236288
ENSG00000170430	4255	MGMT	2.98863	4.50375	2.61175	0.00125828	0.00442924
ENSG00000138162	10579	TACC2	89.621	4.63665	0.387821	1.93848e-33	7.7383e-32
ENSG00000265763	118738	ZNF488	8.91364	2.34745	0.797649	0.000560637	0.00214401
ENSG00000121898	119587	CPXM2	10.7178	7.29073	2.61722	1.20778e-07	8.71776e-07
ENSG00000152463	55301	OLAH	22.5211	3.48625	0.587795	6.19043e-10	5.89047e-09
ENSG00000261456	347688	TUBB8	3.42979	3.03376	1.60131	0.00473465	0.0143887
ENSG00000078114	10529	NEBL	430.074	2.54306	0.191735	5.60458e-41	2.97276e-39
ENSG00000166317	79933	SYNPO2L	25.5441	5.37925	0.8698	5.26945e-10	5.04639e-09
ENSG00000196968	170384	FUT11	944.104	2.39623	0.147841	7.65362e-60	6.99692e-58
ENSG00000263639	4477	MSMB	7.9762	3.93899	1.13717	0.000149974	0.000650538
ENSG00000156510	80201	HKDC1	6.3813	2.57223	1.00481	0.00171795	0.00585457
ENSG00000214562	728130	NUTM2D	63.7111	2.12215	0.303133	5.3902e-13	6.93143e-12
ENSG00000165730	219736	STOX1	22.0696	2.20697	0.536551	6.96931e-06	3.86181e-05
ENSG00000107738	64115	VSIR	91.1627	3.12116	0.30189	7.92109e-26	2.28636e-24
ENSG00000138135	9023	CH25H	8.39662	4.84696	1.38656	3.10544e-05	0.00015336
ENSG00000186862	79955	PDZD7	38.2723	3.62519	0.479363	6.85332e-15	1.0526e-13
ENSG00000151650	27287	VENTX	126.321	4.50327	0.355097	1.34615e-37	6.34825e-36
ENSG00000130643	50632	CALY	2.54323	2.21947	1.73051	0.0175407	0.0447856
ENSG00000171798	85442	KNDC1	40.5689	4.57473	0.578822	7.77541e-16	1.2715e-14
ENSG00000173269	79812	MMRN2	12.2966	2.39739	0.676258	6.9636e-05	0.000324
ENSG00000173267	6623	SNCG	424.287	3.39684	0.196499	8.34371e-68	9.08515e-66
ENSG00000197177	84435	ADGRA1	2.90109	4.47245	2.5954	0.00126855	0.004461
ENSG00000180644	5551	PRF1	182.57	3.1531	0.233137	1.6902e-42	9.43202e-41
ENSG00000273336	81352	OR7M1P	6.85736	4.49163	1.40578	0.000101884	0.000460367
ENSG00000151640	10570	DPYSL4	7.88164	2.61959	0.955761	0.000945039	0.00343518
ENSG00000228570	283008	NUTM2E	14.9196	2.58078	0.677109	2.21385e-05	0.000112552
ENSG00000148600	92211	CDHR1	121.199	3.4178	0.277031	9.8529e-36	4.32656e-34
ENSG00000165806	840	CASP7	162.162	2.17806	0.231847	1.09376e-21	2.56995e-20
ENSG00000165568	83592	AKR1E2	274.552	9.47674	0.974861	7.55113e-21	1.70256e-19
ENSG00000026103	355	FAS	43.5035	4.84552	0.590181	7.98252e-17	1.39206e-15
ENSG00000107731	219699	UNC5B	1175.19	2.27113	0.21374	4.17827e-27	1.27616e-25
ENSG00000107819	81855	SFXN3	624.252	4.02682	0.191847	1.10073e-98	2.18402e-96
ENSG00000214279	619207	SCART1	3675.97	3.60917	0.190075	2.2665e-81	3.37281e-79
ENSG00000151150	288	ANK3	2127.24	5.20037	0.182146	1.87049e-180	2.50514e-177
ENSG00000138315	170392	OIT3	4.79924	3.71172	1.56632	0.00132613	0.00464398
ENSG00000120057	6425	SFRP5	23.5568	4.3005	0.686473	1.13814e-10	1.16716e-09
ENSG00000095713	55118	CRTAC1	4.62067	5.60563	2.55105	7.53701e-05	0.000348621
ENSG00000172987	60495	HPSE2	43.6363	3.28888	0.410313	1.93303e-16	3.28541e-15
ENSG00000148655	83938	LRMDA	10.5597	3.92516	0.954513	1.07167e-05	5.76303e-05
ENSG00000174721	143282	FGFBP3	410.789	3.18959	0.174474	1.54053e-75	2.02277e-73
ENSG00000198873	2869	GRK5	217.402	2.32819	0.197331	7.02736e-33	2.74395e-31
ENSG00000107796	59	ACTA2	40.9537	4.7452	1.35673	2.80911e-05	0.000140173
ENSG00000151224	4143	MAT1A	9.89786	3.07265	0.858595	5.91348e-05	0.000279116
ENSG00000203867	282996	RBM20	239.018	6.33299	0.386416	1.97916e-60	1.83439e-58
ENSG00000122862	5552	SRGN	3489.99	3.67488	0.159904	6.52956e-118	2.10724e-115
ENSG00000295332	105376364	LOC105376364	2.85224	2.51142	1.71726	0.0117792	0.0318834
ENSG00000224817	125775240	LINC03046	19.0443	6.24469	1.31735	7.69733e-08	5.7098e-07
ENSG00000236311	100038246	TLX1NB	18.2953	2.59253	0.558775	6.22409e-07	4.03481e-06
ENSG00000290445	414194	CCNYL2	64.0147	5.62831	0.603728	7.91869e-21	1.78394e-19
ENSG00000185904	84856	LINC00839	461.758	6.58677	0.311464	2.71617e-99	5.4295e-97
ENSG00000233968	101928834	MALRD1-AS1	17.8924	2.65097	0.589445	1.13643e-06	7.09734e-06
ENSG00000228636	124902542	LOC124902542	70.5685	3.44747	0.354346	3.25677e-23	8.24536e-22
ENSG00000166917	101927671	MIR202HG	7.84862	6.69231	2.56882	1.33384e-06	8.25511e-06
ENSG00000291065	441666	LOC441666	412.109	2.13732	0.205978	6.01959e-26	1.74314e-24
ENSG00000286514	105376419	LOC105376419	10.9691	3.25219	0.833371	1.69097e-05	8.77287e-05
ENSG00000151490	5800	PTPRO	29.57	2.6802	0.47962	3.6484e-09	3.17705e-08
ENSG00000255836	100419928	LOC100419928	72.4653	2.04358	0.28601	1.93563e-13	2.6028e-12
ENSG00000151229	114134	SLC2A13	298.921	3.09502	0.213373	1.41499e-48	1.00803e-46
ENSG00000180116	283461	REDIC1	97.7698	2.50779	0.284439	1.9114e-19	3.95358e-18
ENSG00000258331	105369740	LINC02461	5.82812	6.10473	2.55065	1.33377e-05	7.03831e-05
ENSG00000118596	9194	SLC16A7	80.4449	7.63612	0.992174	8.35933e-14	1.16682e-12
ENSG00000133640	84125	LRRIQ1	7.9679	3.94859	1.13237	0.000143817	0.000627511
ENSG00000180318	8092	ALX1	35.0454	9.37869	2.79556	2.11411e-12	2.56238e-11
ENSG00000180263	55785	FGD6	1038.15	2.021	0.166324	1.21077e-34	5.10735e-33
ENSG00000174600	1240	CMKLR1	10.2266	5.20825	1.3571	7.5753e-06	4.17772e-05
ENSG00000175183	1466	CSRP2	72.3096	3.08209	0.328565	9.59451e-22	2.26032e-20
ENSG00000075035	9671	WSCD2	109.122	8.10802	0.977097	1.09022e-15	1.75708e-14
ENSG00000188596	144535	CFAP54	10.8393	3.94518	0.965072	1.10481e-05	5.92579e-05
ENSG00000136014	84101	USP44	104.478	5.48283	0.455984	1.19442e-33	4.80385e-32
ENSG00000173208	225	ABCD2	2.00646	3.22403	2.81048	0.00845014	0.0238963
ENSG00000151062	93589	CACNA2D4	60.8964	4.36946	0.441614	1.14377e-23	2.95439e-22
ENSG00000158113	254050	LRRC43	5.1618	2.50238	1.16547	0.00478788	0.0145274
ENSG00000174099	253827	MSRB3	3.15558	2.74898	1.68654	0.0080302	0.0228875
ENSG00000235162	387882	C12orf75	463.777	4.32037	0.197758	9.74122e-107	2.416e-104
ENSG00000166006	3747	KCNC2	2.36303	3.76611	2.72338	0.00442348	0.0135229
ENSG00000111077	23371	TNS2	560.435	4.99516	0.221809	3.65438e-113	1.08762e-110
ENSG00000181418	23109	DDN	30.7093	4.72748	0.663313	4.50508e-13	5.84091e-12
ENSG00000111674	2026	ENO2	3310.75	4.32681	0.162401	2.23107e-157	1.86755e-154
ENSG00000118972	8074	FGF23	23.9232	5.79173	1.0221	1.91809e-08	1.53322e-07
ENSG00000111644	84519	ACRBP	1953.99	4.57069	0.184206	6.21241e-137	3.02556e-134
ENSG00000111424	7421	VDR	337.504	2.05677	0.181933	2.7671e-30	9.68882e-29
ENSG00000087494	5744	PTHLH	42.0977	4.10686	0.507671	1.48809e-16	2.55349e-15
ENSG00000197301	100129940	HMGA2-AS1	10.0884	7.17767	2.6034	1.72228e-07	1.21659e-06
ENSG00000167612	341405	ANKRD33	21.0106	5.5922	1.0366	7.13606e-08	5.31258e-07
ENSG00000149948	8091	HMGA2	234.601	7.20864	0.507282	1.89435e-45	1.19957e-43
ENSG00000188906	120892	LRRK2	416.006	2.68216	0.189485	2.3474e-46	1.56412e-44
ENSG00000072041	55117	SLC6A15	65.38	5.15404	0.537922	3.97425e-22	9.53892e-21
ENSG00000110944	51561	IL23A	159.053	2.84339	0.231731	2.18007e-35	9.41861e-34
ENSG00000134548	80763	SPX	50.4679	5.4915	0.633942	3.82169e-18	7.26013e-17
ENSG00000174233	112	ADCY6	2213.36	3.0049	0.158665	7.26815e-81	1.0697e-78
ENSG00000173401	256710	GLIPR1L1	3.08425	4.59322	2.60484	0.00105735	0.00379551
ENSG00000072657	29953	TRHDE	2035.97	13.2861	1.32702	9.50722e-30	3.20731e-28
ENSG00000111241	2251	FGF6	8.60045	4.90437	1.37634	2.46215e-05	0.000124061
ENSG00000198774	9182	RASSF9	75.3191	5.68295	0.579261	6.11175e-23	1.52427e-21
ENSG00000182050	25834	MGAT4C	6.46779	6.27169	2.57567	9.42687e-06	5.1115e-05
ENSG00000166578	115811	IQCD	33.5805	2.23351	0.412218	1.14555e-08	9.44729e-08
ENSG00000170439	196410	TMT1B	52.4604	4.43109	0.485996	1.75758e-20	3.90693e-19
ENSG00000173157	80070	ADAMTS20	111.696	6.93034	0.663079	3.92113e-25	1.09636e-23
ENSG00000048540	55885	LMO3	1756.5	7.8477	0.268444	3.0502e-188	5.44685e-185
ENSG00000076555	32	ACACB	226.892	2.96991	0.206307	8.28139e-48	5.74677e-46
ENSG00000205592	283463	MUC19	2359.53	4.76696	0.170929	3.89028e-172	4.53065e-169
ENSG00000111344	8437	RASAL1	27.8381	4.34363	0.649868	6.43115e-12	7.44446e-11
ENSG00000177990	283417	DPY19L2	4.23454	2.62314	1.32381	0.0072818	0.021032
ENSG00000135519	23416	KCNH3	10.3077	2.62159	0.779668	0.000126366	0.000559755
ENSG00000011105	10867	TSPAN9	148.072	3.05008	0.243994	1.15822e-36	5.25832e-35
ENSG00000180881	84698	CAPS2	47.8783	3.73314	0.435005	1.8544e-18	3.58125e-17
ENSG00000135406	5630	PRPH	11.503	2.27506	0.696513	0.000199188	0.000841688
ENSG00000134533	85004	RERG	51.015	2.95937	0.377055	6.23707e-16	1.02621e-14
ENSG00000177875	387856	CCDC184	17.0408	8.13047	2.68041	1.90716e-09	1.71255e-08
ENSG00000135424	3679	ITGA7	253.71	2.66405	0.237467	5.39046e-30	1.8464e-28
ENSG00000135472	23017	FAIM2	32.7681	3.39354	0.490342	8.75471e-13	1.10719e-11
ENSG00000167580	359	AQP2	9.15567	3.26744	0.928654	7.95227e-05	0.00036673
ENSG00000133687	83857	TMTC1	6.05018	2.08741	0.964377	0.00533995	0.0159781
ENSG00000257510	101927058	LINC02402	4.26032	5.39493	2.56216	0.000148906	0.000646869
ENSG00000258123	101928137	LINC02444	9.01361	3.62744	0.995206	5.83522e-05	0.000275714
ENSG00000179104	160335	TMTC2	73.6166	5.84075	0.584561	1.60981e-23	4.13426e-22
ENSG00000049130	4254	KITLG	122.623	5.51137	0.450301	6.01298e-35	2.5688e-33
ENSG00000289309	107984536	LOC107984536	2.75576	4.33353	2.6042	0.00163628	0.00560049
ENSG00000257114	105369738	LINC02451	11.1161	7.33078	2.62853	1.23963e-07	8.92843e-07
ENSG00000223914	105369734	LINC02471	3.44414	2.91735	1.66611	0.00603263	0.017808
ENSG00000225342	107985190	LINC01779	13.9367	2.81964	0.666869	4.20071e-06	2.41408e-05
ENSG00000281333	105369885	LOC105369885	2.25171	3.68131	2.71529	0.00487284	0.0147385
ENSG00000250748	105369187	LOC105369187	237.93	9.26365	0.975617	5.65164e-20	1.21399e-18
ENSG00000256268	105369807	LINC02454	33.0406	9.27704	2.78604	3.84058e-12	4.52391e-11
ENSG00000293176	204010	RPSAP52	2.37111	3.8429	2.69936	0.00395806	0.0122624
ENSG00000289174	105369887	LOC105369887	11.815	4.11522	0.946945	4.19005e-06	2.40898e-05
ENSG00000271614	338758	ATP2B1-AS1	56.9102	2.68478	0.347996	1.9834e-15	3.16611e-14
ENSG00000249628	100292680	LINC00942	40.0935	4.14479	0.508145	8.90358e-17	1.55167e-15
ENSG00000308078	124903053	LOC124903053	2.47269	3.99146	2.653	0.00300724	0.00961011
ENSG00000309806	124903044	LOC124903044	33.7868	3.16379	0.466415	1.99218e-12	2.42667e-11
ENSG00000249345	101927592	LINC02405	232.479	2.64884	0.200356	1.03884e-40	5.45615e-39
ENSG00000256128	387895	LINC00944	17.3106	4.37188	0.820398	3.43791e-08	2.65996e-07
ENSG00000186897	338761	C1QL4	51.9649	2.37165	0.365336	1.50215e-11	1.68073e-10
ENSG00000133110	10631	POSTN	1.7115	2.26583	2.99268	0.0193014	0.0485454
ENSG00000118946	27253	PCDH17	8.90594	4.95937	1.37286	1.97438e-05	0.000101167
ENSG00000215037	100287345	VENTXP2	3.39196	3.01297	1.60462	0.0049331	0.0149006
ENSG00000226317	100874137	LINC00351	48.5437	9.93245	2.84952	8.15604e-14	1.13963e-12
ENSG00000184564	84189	SLITRK6	495.093	9.1203	0.653323	3.81637e-43	2.175e-41
ENSG00000041515	23026	MYO16	127.625	6.16498	0.491946	5.9723e-36	2.64071e-34
ENSG00000204442	728215	NALF1	263.202	4.58932	0.25991	1.67318e-70	1.9486e-68
ENSG00000169508	1880	GPR183	26.5482	3.47364	0.542443	2.91162e-11	3.17036e-10
ENSG00000178235	114798	SLITRK1	38.081	9.51986	2.81055	1.16073e-12	1.44611e-11
ENSG00000121743	2700	GJA3	183.984	2.13467	0.209219	3.82887e-25	1.0728e-23
ENSG00000073910	10129	FRY	76.0674	4.70035	0.437798	1.69806e-27	5.26437e-26
ENSG00000102524	10673	TNFSF13B	41.5355	2.19685	0.382039	1.68971e-09	1.52649e-08
ENSG00000178695	115207	KCTD12	57.3794	2.66245	0.336976	4.59124e-16	7.61963e-15
ENSG00000126218	2159	F10	14.3449	3.74611	0.797348	5.88564e-07	3.83117e-06
ENSG00000136160	1910	EDNRB	8.97008	2.59923	0.84616	0.000346938	0.00139035
ENSG00000139737	122060	SLAIN1	39.715	2.81782	0.401396	3.7987e-13	4.95384e-12
ENSG00000120669	54937	SOHLH2	43.1085	4.83395	0.584309	4.97617e-17	8.80976e-16
ENSG00000183098	10082	GPC6	8.01952	3.01681	0.941027	0.00023657	0.000984733
ENSG00000080166	1638	DCT	115.024	4.93991	0.376103	7.15471e-40	3.67843e-38
ENSG00000134873	9071	CLDN10	4.07665	5.27723	2.58879	0.000241836	0.00100525
ENSG00000235097	144817	LINC00330	2.60828	4.17162	2.62232	0.00219511	0.00726531
ENSG00000283199	100507747	C13orf46	14.7456	4.09484	0.848483	3.70184e-07	2.49139e-06
ENSG00000223404	101930749	LINC00397	11.1915	2.60117	0.730999	6.55059e-05	0.000306809
ENSG00000226370	104355140	LINC00375	3.74008	5.12251	2.54511	0.000270139	0.00111254
ENSG00000255874	283487	PRECSIT	584.838	3.28693	0.165641	1.52171e-88	2.54753e-86
ENSG00000289688	124903135	LOC124903135	6.11688	2.44863	1.02704	0.0027196	0.00879267
ENSG00000278156	641467	TSC22D1-AS1	13.6236	4.88258	1.05414	2.17482e-06	1.30478e-05
ENSG00000226846	100885781	LINC00348	6.26463	6.24429	2.55518	8.01583e-06	4.39713e-05
ENSG00000304746	124903221	LOC124903221	2.60828	4.17162	2.62232	0.00219511	0.00726531
ENSG00000287530	105370115	LOC105370115	81.9306	10.8032	2.93375	3.18449e-16	5.33791e-15
ENSG00000226620	144920	LINC00343	1.84709	2.84603	2.90044	0.0122769	0.0330502
ENSG00000228824	642345	MIR4500HG	10.5993	2.11384	0.720716	0.000642475	0.00242864
ENSG00000184226	5101	PCDH9	364.753	2.90483	0.196938	3.9586e-50	2.92915e-48
ENSG00000258969	105370471	LINC02307	25.9374	8.86792	2.746	3.71637e-11	3.99946e-10
ENSG00000179008	317761	C14orf39	98.4863	6.48386	0.635845	2.4946e-24	6.69543e-23
ENSG00000267909	56936	CCDC177	1.68772	2.3423	2.95411	0.0183896	0.046612
ENSG00000119681	4053	LTBP2	123.303	3.14042	0.28092	8.57925e-30	2.90891e-28
ENSG00000140057	122481	AK7	76.8734	2.63946	0.309015	2.3126e-18	4.4437e-17
ENSG00000185567	113146	AHNAK2	28.5366	6.88925	1.30013	2.53493e-09	2.24911e-08
ENSG00000152315	56659	KCNK13	2.55856	4.10663	2.64135	0.00252464	0.0082229
ENSG00000165496	140801	RPL10L	11.4446	2.08819	0.678755	0.000405167	0.00160024
ENSG00000277734	28755	TRAC	79.3651	4.77548	0.434363	1.34785e-28	4.37617e-27
ENSG00000242061	326297	RPL26P2	3.54783	3.10727	1.58572	0.00400058	0.0123712
ENSG00000235194	90673	PPP1R3E	731.096	2.16109	0.151767	1.03226e-46	6.98232e-45
ENSG00000100842	10278	EFS	78.5496	10.7327	2.93124	8.08242e-16	1.3201e-14
ENSG00000166091	116173	CMTM5	30.6133	5.27706	0.78966	1.43282e-11	1.60583e-10
ENSG00000157326	10901	DHRS4	214.153	2.38783	0.232421	1.74908e-25	4.97357e-24
ENSG00000119630	5228	PGF	26.7726	2.09614	0.469326	1.60535e-06	9.80633e-06
ENSG00000020577	23034	SAMD4A	1136.82	2.0145	0.1366	7.17073e-50	5.26233e-48
ENSG00000139926	122786	FRMD6	79.1689	2.87615	0.305632	7.59793e-22	1.80105e-20
ENSG00000100867	10202	DHRS2	949.991	3.47498	0.168114	7.61272e-96	1.42597e-93
ENSG00000165801	55701	ARHGEF40	395.693	2.27401	0.20132	2.64454e-30	9.29616e-29
ENSG00000258986	388021	TMEM179	3.54288	4.99461	2.5567	0.000387375	0.00153472
ENSG00000185559	8788	DLK1	12257.2	2.38793	0.388322	1.4038e-10	1.42757e-09
ENSG00000278301	100631248	GRAMD4P3	6.01115	2.8212	1.09007	0.00154659	0.00532549
ENSG00000081181	384	ARG2	1686.24	2.20777	0.198944	2.64918e-29	8.8429e-28
ENSG00000211962	28465	IGHV1-46	3.55827	3.09306	1.58484	0.00398526	0.0123296
ENSG00000119715	2103	ESRRB	2466.46	3.89272	0.173005	4.63242e-113	1.36356e-110
ENSG00000165929	123036	TC2N	216.866	3.51558	0.291266	1.70122e-34	7.13127e-33
ENSG00000006432	4293	MAP3K9	78.7841	2.67643	0.30165	1.19779e-19	2.52828e-18
ENSG00000140009	2100	ESR2	18.0003	8.22024	2.68986	1.28253e-09	1.18014e-08
ENSG00000165379	145581	LRFN5	14.5043	7.84327	2.65726	8.38384e-09	7.03759e-08
ENSG00000211934	28474	IGHV1-2	10.0209	7.16772	2.60824	2.06164e-07	1.43773e-06
ENSG00000023608	6617	SNAPC1	330.714	3.07096	0.229523	9.45522e-42	5.17929e-40
ENSG00000089723	78990	OTUB2	30.3238	2.98213	0.481104	9.58262e-11	9.90661e-10
ENSG00000119632	83982	IFI27L2	75.2288	2.51909	0.33729	1.41809e-14	2.11615e-13
ENSG00000182809	1397	CRIP2	127.863	3.13189	0.325935	1.09011e-22	2.68627e-21
ENSG00000211891	3497	IGHE	3.6342	4.99263	2.60373	0.000493833	0.00191043
ENSG00000071246	22846	VASH1	630.341	3.38671	0.183104	2.7211e-77	3.73782e-75
ENSG00000184304	5587	PRKD1	41.4839	6.13039	0.841985	5.80404e-13	7.44931e-12
ENSG00000139970	6252	RTN1	73.2664	6.99124	0.829755	1.24663e-16	2.14327e-15
ENSG00000187630	317749	DHRS4L2	124.385	2.06097	0.236934	7.66574e-19	1.521e-17
ENSG00000092051	84502	JPH4	14.0729	3.70438	0.793897	6.60008e-07	4.26102e-06
ENSG00000139880	64403	CDH24	676.577	2.37984	0.193986	2.37885e-35	1.02609e-33
ENSG00000078304	5527	PPP2R5C	8902.3	2.29441	0.137805	5.4424e-63	5.28188e-61
ENSG00000092096	51310	SLC22A17	81.9391	5.59983	0.954824	3.24256e-10	3.17453e-09
ENSG00000092067	1053	CEBPE	9.62692	3.76525	0.976975	2.84704e-05	0.000141933
ENSG00000156381	122416	ANKRD9	1695.76	2.24561	0.212576	8.10977e-27	2.43529e-25
ENSG00000166126	81693	AMN	21.3358	3.38831	0.60844	4.69341e-09	4.03718e-08
ENSG00000198732	64093	SMOC1	4.11232	5.2719	2.60286	0.000266268	0.00109778
ENSG00000133962	79820	CATSPERB	17.7658	8.19445	2.69216	1.64364e-09	1.4894e-08
ENSG00000186648	90668	CARMIL3	6.4988	2.9864	1.08539	0.000969224	0.00351118
ENSG00000139915	161357	MDGA2	54.2716	6.53294	0.840627	1.73597e-14	2.57359e-13
ENSG00000197616	4624	MYH6	8.8212	4.13337	1.11303	6.77707e-05	0.000316255
ENSG00000176165	2290	FOXG1	310.668	2.26612	0.182373	3.76802e-36	1.68217e-34
ENSG00000092054	4625	MYH7	7.27608	3.24676	1.02072	0.000285254	0.00116814
ENSG00000176438	161176	SYNE3	222.891	2.42799	0.197199	1.41054e-35	6.13354e-34
ENSG00000258537	145438	FRMD6-AS1	11.5231	3.07809	0.790637	1.7067e-05	8.84765e-05
ENSG00000258512	145200	LINC00239	27.2671	6.00252	1.0102	4.54404e-09	3.91372e-08
ENSG00000258735	145216	PPP1R13B-DT	5.37114	4.01796	1.45494	0.000444769	0.00173896
ENSG00000259153	100506411	MAP3K9-DT	41.354	2.77377	0.388789	1.66163e-13	2.25131e-12
ENSG00000215256	55449	DHRS4-AS1	651.548	2.45633	0.178587	8.19748e-44	4.79427e-42
ENSG00000258667	105370526	HIF1A-AS3	166.229	5.18447	0.340726	1.11395e-52	8.64878e-51
ENSG00000027075	5583	PRKCH	109.659	5.5646	0.446005	6.61704e-36	2.92e-34
ENSG00000100739	623	BDKRB1	1.98268	3.14751	2.84519	0.00926339	0.0258791
ENSG00000185634	399694	SHC4	60.5481	4.6556	0.475369	3.43549e-23	8.66507e-22
ENSG00000137809	22801	ITGA11	15.6677	2.39129	0.645991	3.57465e-05	0.000174568
ENSG00000128918	8854	ALDH1A2	9334.5	2.5841	0.141498	2.69781e-75	3.50794e-73
ENSG00000176753	644809	PAK6-AS1	4.6579	2.8274	1.28534	0.00439112	0.0134347
ENSG00000104154	7782	SLC30A4	75.0959	4.08875	0.380917	1.51072e-27	4.69989e-26
ENSG00000136383	57538	ALPK3	62.7042	2.20683	0.31659	6.63251e-13	8.47607e-12
ENSG00000104112	29106	SCG3	1189.73	8.7605	0.406605	1.99665e-102	4.38379e-100
ENSG00000140280	256586	LYSMD2	206.051	2.3345	0.206762	2.7467e-30	9.63e-29
ENSG00000138615	8483	CILP	5.27536	2.1109	1.06489	0.00778905	0.0223118
ENSG00000169783	84894	LINGO1	399.666	2.67641	0.199934	1.13926e-41	6.2278e-40
ENSG00000172183	3669	ISG20	69.9044	3.40385	0.338394	1.5212e-24	4.13673e-23
ENSG00000273540	123624	AGBL1	40.5212	9.62526	2.81964	5.11666e-13	6.5987e-12
ENSG00000128872	29767	TMOD2	100.994	3.76567	0.329819	4.77013e-31	1.73134e-29
ENSG00000261649	728310	GOLGA6L7	21.096	3.8887	0.672188	1.63372e-09	1.48141e-08
ENSG00000174450	283685	GOLGA6L2	3.11066	4.61658	2.61562	0.00106526	0.00381982
ENSG00000259518	101929690	LINC01583	28.3215	2.56372	0.474761	1.20977e-08	9.94625e-08
ENSG00000137869	1588	CYP19A1	9.20309	2.63397	0.834591	0.000255402	0.00105754
ENSG00000140459	1583	CYP11A1	82.0521	6.77483	0.735954	8.42271e-20	1.79198e-18
ENSG00000182253	23336	SYNM	31.2168	2.71583	0.461455	6.58863e-10	6.24718e-09
ENSG00000103740	23205	ACSBG1	19.2203	2.16789	0.573156	3.02473e-05	0.000149788
ENSG00000140538	4916	NTRK3	11.1735	5.35029	1.34818	4.04876e-06	2.33333e-05
ENSG00000166073	11245	GPR176	6.08907	6.18556	2.55461	1.01374e-05	5.47459e-05
ENSG00000235711	390616	ANKRD34C	1.91677	3.04238	2.86732	0.0103484	0.0284768
ENSG00000263155	100820829	MYZAP	12.3893	3.78975	0.859754	2.37201e-06	1.41696e-05
ENSG00000166947	2038	EPB42	10.5407	2.90417	0.808503	5.32968e-05	0.000253301
ENSG00000185823	23742	NPAP1	3.04943	2.72319	1.66471	0.00834244	0.0236402
ENSG00000255571	254559	MIR9-3HG	11.2991	3.32486	0.814804	8.74675e-06	4.76976e-05
ENSG00000289128	105371031	LOC105371031	2.49862	4.0126	2.65204	0.00291109	0.00933292
ENSG00000166831	348093	RBPMS2	925.859	3.09937	0.174884	3.74528e-71	4.45871e-69
ENSG00000259666	253044	LINGO1-AS1	10.5007	7.25382	2.60991	1.26782e-07	9.11309e-07
ENSG00000291261	283796	GOLGA8IP	18.9605	4.90349	0.890193	2.01979e-08	1.61066e-07
ENSG00000293228	161635	CSNK1A1P1	35.2916	5.49218	0.763406	5.14248e-13	6.62674e-12
ENSG00000259527	145978	LINC00052	8.06796	2.65434	0.909248	0.00055034	0.00210802
ENSG00000256802	100130111	LCIIAR	1.92867	3.02197	2.89099	0.0106153	0.0291215
ENSG00000310519	124905488	LOC124905488	1056.69	11.3222	0.940442	3.01692e-29	1.00138e-27
ENSG00000259345	105370777	LOC105370777	7.19084	4.56962	1.39863	7.64896e-05	0.000353433
ENSG00000140937	1009	CDH11	7.54407	3.84261	1.14465	0.000211471	0.00088882
ENSG00000162069	146439	BICDL2	74.5733	3.21832	0.338104	2.8454e-22	6.885e-21
ENSG00000102891	84560	MT4	6.5779	6.33859	2.57774	7.516e-06	4.14758e-05
ENSG00000125148	4502	MT2A	1189.55	5.64911	0.251598	1.38238e-112	4.02482e-110
ENSG00000169715	4493	MT1E	6.11614	4.27663	1.43148	0.000212148	0.000891386
ENSG00000205362	4489	MT1A	17.6663	8.19821	2.68997	1.54492e-09	1.40422e-08
ENSG00000187193	4501	MT1X	121.111	2.32589	0.281171	2.46844e-17	4.4555e-16
ENSG00000103316	1428	CRYM	104.757	3.05353	0.295813	8.84965e-26	2.54615e-24
ENSG00000188322	388228	SBK1	3.16205	4.67425	2.58499	0.000845614	0.00310584
ENSG00000174939	253982	ASPHD1	17.4263	2.09013	0.53797	2.16076e-05	0.000110034
ENSG00000099769	3483	IGFALS	11.0954	2.0141	0.76243	0.00156597	0.00538667
ENSG00000162068	4917	NTN3	6.99356	2.40146	0.925971	0.00157578	0.00541624
ENSG00000140807	85407	NKD1	4.66909	2.8613	1.27196	0.00403522	0.0124668
ENSG00000159708	55282	LRRC36	7.39627	3.26348	1.02745	0.00028002	0.00114917
ENSG00000159713	51673	TPPP3	32.9903	3.71383	0.514509	1.09547e-13	1.51333e-12
ENSG00000129910	1013	CDH15	7.96727	2.99442	0.942521	0.000252698	0.00104731
ENSG00000258947	10381	TUBB3	25.3704	2.50943	0.510439	1.55949e-07	1.10683e-06
ENSG00000125144	4495	MT1G	24.1967	3.2042	0.569303	3.23199e-09	2.83285e-08
ENSG00000134398	10595	ERN2	3.53465	2.25548	1.3466	0.0148279	0.0388896
ENSG00000166869	63928	CHP2	50.2245	3.20902	0.390804	3.62871e-17	6.47559e-16
ENSG00000167371	112476	PRRT2	22.0379	3.17019	0.589831	1.35559e-08	1.1067e-07
ENSG00000157368	146433	IL34	13.4484	2.93198	0.721223	8.18359e-06	4.4809e-05
ENSG00000149926	83723	TLCD3B	25.7318	3.30333	0.548777	3.12837e-10	3.06498e-09
ENSG00000103034	65009	NDRG4	412.767	3.4542	0.224756	2.78234e-54	2.23137e-52
ENSG00000158486	55567	DNAH3	160.243	2.52562	0.242645	3.92929e-26	1.14777e-24
ENSG00000167964	25837	RAB26	79.533	2.28872	0.312565	4.84726e-14	6.92104e-13
ENSG00000182685	283870	BRICD5	46.5392	2.34148	0.377589	1.06569e-10	1.09496e-09
ENSG00000102934	51090	PLLP	88.5512	2.05383	0.272423	1.09274e-14	1.64717e-13
ENSG00000127578	117166	WFIKKN1	92.6009	2.86858	0.291353	1.11507e-23	2.88303e-22
ENSG00000157423	54768	HYDIN	6.73172	2.32899	0.94048	0.00223062	0.00737101
ENSG00000172137	794	CALB2	60.8444	7.22537	0.981854	1.03512e-12	1.3005e-11
ENSG00000196557	8912	CACNA1H	20.8408	2.07227	0.497834	6.68865e-06	3.72015e-05
ENSG00000166473	114780	PKD1L2	23.7139	2.39802	0.484272	1.40644e-07	1.00461e-06
ENSG00000176842	10265	IRX5	57.8512	2.00564	0.357704	4.72172e-09	4.06022e-08
ENSG00000261253	100287036	LOC100287036	8.94933	2.62138	0.811795	0.000214785	0.000901759
ENSG00000261390	102467146	MAFTRR	21.0301	5.58274	1.02046	5.15003e-08	3.90127e-07
ENSG00000260876	101928248	LINC01229	4.87948	5.70828	2.55677	5.74526e-05	0.000271607
ENSG00000261082	104266962	LINC01228	1.74336	2.42268	3.02977	0.0174816	0.0446475
ENSG00000300371	105371102	LOC105371102	29.6359	4.44932	0.632966	7.12602e-13	9.08076e-12
ENSG00000103472	440352	SNX29P2	54.9739	4.63163	0.491578	1.40528e-21	3.2732e-20
ENSG00000250514	101928203	LINC02125	15.1168	2.21254	0.608883	5.1702e-05	0.000246028
ENSG00000260710	124903624	UBE2I-AS1	15.7753	2.44983	0.593665	6.74963e-06	3.75095e-05
ENSG00000231439	100132169	WASIR2	23.6121	2.15254	0.47047	9.75203e-07	6.14197e-06
ENSG00000154265	23461	ABCA5	76.0055	5.38392	0.509211	2.26261e-26	6.66736e-25
ENSG00000265790	284203	RNASEH1P1	15.7077	2.31038	0.584747	1.46132e-05	7.65257e-05
ENSG00000182575	11248	NXPH3	26.2832	2.34878	0.46788	9.73763e-08	7.11102e-07
ENSG00000169992	57555	NLGN2	1321.37	2.08033	0.196108	5.73509e-27	1.73975e-25
ENSG00000132518	3000	GUCY2D	3.7114	2.27706	1.36404	0.0139589	0.0369287
ENSG00000179111	84667	HES7	19.0371	3.19694	0.628369	6.37478e-08	4.77636e-07
ENSG00000214140	768206	PRCD	39.4163	3.05776	0.425466	1.14815e-13	1.58365e-12
ENSG00000109099	5376	PMP22	1735.3	2.19149	0.141051	3.75006e-55	3.07184e-53
ENSG00000167880	2125	EVPL	2.7074	2.30735	1.73364	0.0148547	0.0389408
ENSG00000173868	162466	PHOSPHO1	7.00737	3.67305	1.18137	0.000409371	0.0016147
ENSG00000109107	230	ALDOC	6540.66	2.71065	0.195847	2.05174e-44	1.22129e-42
ENSG00000123700	3759	KCNJ2	5.38189	5.90713	2.55639	2.93473e-05	0.000145843
ENSG00000261371	5175	PECAM1	204.387	6.72021	0.470442	4.14207e-46	2.72603e-44
ENSG00000161714	113026	PLCD3	730.004	2.38382	0.185969	2.3138e-38	1.12075e-36
ENSG00000141497	84225	ZMYND15	4.62358	2.17406	1.20899	0.0105828	0.0290501
ENSG00000108786	3292	HSD17B1	40.421	2.73001	0.425258	2.24751e-11	2.47033e-10
ENSG00000261033	119545627	SPECC1-DT	1.84709	2.84603	2.90044	0.0122769	0.0330502
ENSG00000213424	125113	KRT222	3.63272	2.23199	1.38159	0.0156719	0.0407378
ENSG00000187242	3859	KRT12	88.5852	7.79732	0.9777	1.28609e-14	1.92561e-13
ENSG00000007314	6329	SCN4A	83.321	4.31708	0.377982	8.15501e-31	2.93997e-29
ENSG00000108849	5539	PPY	3.23044	2.8604	1.64794	0.00665854	0.0194203
ENSG00000182676	116729	PPP1R27	22.1194	3.16197	0.582762	9.62502e-09	8.01755e-08
ENSG00000167100	201191	SAMD14	22.9353	3.37292	0.574165	8.25701e-10	7.75771e-09
ENSG00000108821	1277	COL1A1	3591.27	4.94601	0.223708	1.76948e-109	4.93722e-107
ENSG00000011028	9902	MRC2	3064.85	2.38919	0.183994	2.48481e-39	1.25819e-37
ENSG00000004939	6521	SLC4A1	306.74	5.0564	0.274263	1.86827e-76	2.52745e-74
ENSG00000108309	10900	RUNDC3A	10.7139	2.12372	0.746176	0.000820503	0.00302477
ENSG00000005961	3674	ITGA2B	3454.56	4.16884	0.17979	6.70389e-120	2.21692e-117
ENSG00000161513	2232	FDXR	5380.8	2.29044	0.17652	3.02294e-39	1.52204e-37
ENSG00000183034	92736	OTOP2	9.76453	2.13961	0.74587	0.000784332	0.00290141
ENSG00000181856	6517	SLC2A4	73.1906	2.03784	0.295284	1.11948e-12	1.39928e-11
ENSG00000270765	246176	GAS2L2	10.3405	3.47988	0.893384	1.93561e-05	9.93245e-05
ENSG00000131095	2670	GFAP	132.729	4.53967	0.32747	2.81803e-44	1.6737e-42
ENSG00000153822	3773	KCNJ16	112.041	2.06191	0.252358	6.67397e-17	1.17303e-15
ENSG00000236320	342618	SLFN14	741.079	2.0984	0.157216	2.42784e-41	1.30064e-39
ENSG00000154263	10349	ABCA10	92.2523	6.64574	0.668675	6.17445e-23	1.53707e-21
ENSG00000171346	3866	KRT15	80.6269	2.60885	0.287318	1.80785e-20	4.01534e-19
ENSG00000141540	94015	TTYH2	142.141	3.25957	0.272001	6.4599e-34	2.61777e-32
ENSG00000196169	124602	KIF19	1.85302	2.33282	3.20826	0.0183463	0.0465364
ENSG00000108771	79132	DHX58	53.3687	2.21061	0.349111	5.04715e-11	5.37333e-10
ENSG00000128422	3872	KRT17	3.30356	4.77375	2.60422	0.000764814	0.00284098
ENSG00000141338	10351	ABCA8	645.515	5.32964	0.20858	1.01168e-144	6.15886e-142
ENSG00000170921	26115	TANC2	511.334	3.59149	0.177629	6.72651e-92	1.16243e-89
ENSG00000108691	6347	CCL2	314.664	3.06355	0.19112	1.03543e-58	9.15348e-57
ENSG00000259207	3690	ITGB3	235.862	4.05866	0.240946	2.01545e-64	1.99947e-62
ENSG00000181031	9501	RPH3AL	209.229	3.62344	0.256116	3.04008e-46	2.01066e-44
ENSG00000092929	201294	UNC13D	6031.52	2.35219	0.166582	5.18368e-46	3.40319e-44
ENSG00000006283	8913	CACNA1G	10.8228	2.73953	0.759234	5.28271e-05	0.000251248
ENSG00000267365	400617	KCNJ2-AS1	2.78762	4.27474	2.67683	0.00216353	0.00717499
ENSG00000266714	80022	MYO15B	167.473	3.15961	0.278432	1.04981e-30	3.77454e-29
ENSG00000210741	406972	MIR196A1	1.69961	2.36716	2.95963	0.018038	0.0458586
ENSG00000161509	2905	GRIN2C	185.633	3.77508	0.295209	2.36433e-38	1.14316e-36
ENSG00000275832	57636	ARHGAP23	218.642	2.76623	0.253554	1.64678e-28	5.33383e-27
ENSG00000168646	8313	AXIN2	44.5147	5.54968	0.686683	5.62979e-16	9.30287e-15
ENSG00000132470	3691	ITGB4	215.042	2.84143	0.281517	8.95704e-25	2.46328e-23
ENSG00000064300	4804	NGFR	13.3173	2.25409	0.650505	9.86023e-05	0.000446973
ENSG00000132359	23108	RAP1GAP2	152.627	2.17748	0.222726	2.74122e-23	6.96644e-22
ENSG00000271503	6352	CCL5	21.6822	2.5677	0.528977	2.07593e-07	1.44663e-06
ENSG00000189120	80320	SP6	3350.16	3.77046	0.179943	1.77157e-98	3.48921e-96
ENSG00000183688	359845	RFLNB	970.684	3.88291	0.178052	2.46329e-106	6.05336e-104
ENSG00000131094	10882	C1QL1	30.8857	7.00669	1.30822	1.78584e-09	1.609e-08
ENSG00000141738	2886	GRB7	150.245	5.21505	0.360503	8.62299e-48	5.95297e-46
ENSG00000274565	107985020	LOC107985020	86.3377	2.63651	0.304367	8.13251e-19	1.6104e-17
ENSG00000297935	124904025	LOC124904025	11.3295	3.31605	0.839904	1.4393e-05	7.54909e-05
ENSG00000238212	107984977	LINC02096	4.07028	2.00122	1.17069	0.0148646	0.0389592
ENSG00000226797	105371856	LOC105371856	12.5821	2.8165	0.70835	1.23621e-05	6.57516e-05
ENSG00000246731	85001	MGC16275	15.1057	2.79576	0.635845	1.95312e-06	1.17962e-05
ENSG00000290919	23666	UBBP4	424.435	2.4597	0.177299	1.50815e-44	9.01727e-43
ENSG00000272763	127379715	LINC03057	121.064	3.19661	0.271815	1.01304e-32	3.9213e-31
ENSG00000264954	400612	PRR29-AS1	2.16584	3.52199	2.74469	0.00595706	0.0176121
ENSG00000265845	101927018	LOC101927018	17.8838	4.41875	0.809006	1.71736e-08	1.38184e-07
ENSG00000276399	284124	FLJ36000	206.09	2.56277	0.212863	3.93806e-34	1.61292e-32
ENSG00000267394	101926967	ATXN7L3-AS1	105.796	2.03308	0.307571	8.10632e-12	9.30715e-11
ENSG00000265666	101929693	RARA-AS1	40.0468	2.28739	0.400538	2.2325e-09	1.99399e-08
ENSG00000126353	1236	CCR7	232.578	3.62697	0.232981	1.75943e-55	1.4636e-53
ENSG00000251179	103752589	TMEM92-AS1	4.08842	2.59918	1.29956	0.00742362	0.0213977
ENSG00000253730	373861	H1-9P	6.32517	2.1709	0.957123	0.00396592	0.0122782
ENSG00000233098	339260	LOC339260	1205.77	2.66685	0.150265	2.61642e-71	3.14275e-69
ENSG00000108405	5023	P2RX1	882.485	3.97698	0.200739	2.70553e-88	4.47347e-86
ENSG00000204277	100996291	LINC01993	163.659	7.02738	0.583006	3.02929e-33	1.20568e-31
ENSG00000262223	100130370	LINC03048	4.04662	3.33937	1.5951	0.00268191	0.00868339
ENSG00000276170	101929494	LOC101929494	9.48747	4.25566	1.10212	4.00126e-05	0.000194198
ENSG00000291074	339184	CCDC144NL	85.701	3.55533	0.3214	3.14567e-29	1.04282e-27
ENSG00000141526	9123	SLC16A3	331.301	2.50582	0.250879	2.89479e-24	7.7385e-23
ENSG00000231421	101927093	LOC101927093	15.5676	7.97019	2.66645	4.24687e-09	3.67194e-08
ENSG00000266127	100419893	ZNF415P1	151.336	7.13475	0.606543	2.06918e-31	7.57173e-30
ENSG00000141622	494470	ARK2C	24.8039	3.02049	0.52412	1.47137e-09	1.34055e-08
ENSG00000166510	80323	CCDC68	290.076	9.55211	0.981503	6.45618e-21	1.45814e-19
ENSG00000041353	5874	RAB27B	2010.33	10.4721	0.533316	6.04794e-84	9.36417e-82
ENSG00000184828	201501	ZBTB7C	9.63855	4.27903	1.11314	4.18084e-05	0.000202327
ENSG00000141665	201456	FBXO15	6.2952	3.50153	1.17453	0.000638341	0.00241437
ENSG00000081138	1005	CDH7	86.6709	7.74516	0.978895	2.05358e-14	3.02237e-13
ENSG00000150637	10666	CD226	855.674	6.31208	0.247018	1.22277e-144	7.27845e-142
ENSG00000206052	220164	DOK6	5.38782	5.94012	2.54424	2.29609e-05	0.000116428
ENSG00000134757	1830	DSG3	80.633	7.64666	0.986328	5.63307e-14	8.00039e-13
ENSG00000118271	7276	TTR	11.6291	3.65722	0.886455	7.11391e-06	3.93949e-05
ENSG00000173482	5797	PTPRM	82.7257	8.51747	1.29257	1.70619e-13	2.30936e-12
ENSG00000134762	1825	DSC3	15.7117	2.57108	0.626799	7.21252e-06	3.9875e-05
ENSG00000150636	79839	CCDC102B	149.928	2.94331	0.293426	1.36928e-24	3.73497e-23
ENSG00000171451	92126	DSEL	37.8457	4.63631	0.58755	1.07861e-15	1.74046e-14
ENSG00000141433	116	ADCYAP1	42.1898	7.49346	1.29545	8.63658e-11	9.00153e-10
ENSG00000101605	8736	MYOM1	45.5712	3.43451	0.854549	4.99969e-06	2.83801e-05
ENSG00000168454	84203	TXNDC2	502.833	3.88686	0.184125	5.64347e-100	1.16281e-97
ENSG00000154864	63895	PIEZO2	6.19646	3.4581	1.1957	0.000815403	0.00300763
ENSG00000166960	374864	CCDC178	22.0477	2.5782	0.538694	2.76384e-07	1.88473e-06
ENSG00000242058	645573	RPS4XP19	3.13697	2.79391	1.64511	0.00731286	0.0211126
ENSG00000141431	80816	ASXL3	78.2154	4.85007	0.4343	2.34811e-29	7.86207e-28
ENSG00000221887	284293	HMSD	7.68925	6.65802	2.57156	1.56753e-06	9.58847e-06
ENSG00000134042	83876	MRO	12.2869	2.41128	0.672306	6.05892e-05	0.000285528
ENSG00000141437	147407	SLC25A52	6.02231	2.42251	1.0466	0.00325773	0.0103012
ENSG00000265933	400643	LINC00668	41.4659	2.83242	0.396849	1.60905e-13	2.18338e-12
ENSG00000267013	101927229	LINC01929	48.0843	4.83643	0.550171	5.81952e-19	1.16416e-17
ENSG00000265758	102724208	LINC01900	2.51266	4.00132	2.66679	0.00303335	0.00968432
ENSG00000264151	107985126	LOC107985126	3.19341	2.7922	1.66916	0.00739371	0.0213253
ENSG00000266401	105371967	DLGAP1-AS6	162.502	2.5285	0.237076	2.39339e-27	7.38586e-26
ENSG00000171873	146	ADRA1D	197.838	4.15202	0.29832	7.36369e-45	4.50328e-43
ENSG00000125851	5126	PCSK2	5.87783	6.11529	2.55344	1.32347e-05	6.98808e-05
ENSG00000125864	631	BFSP1	147.395	6.52455	0.509635	2.4875e-37	1.15879e-35
ENSG00000101445	26051	PPP1R16B	680.145	2.15895	0.170387	1.7627e-37	8.26897e-36
ENSG00000197496	81031	SLC2A10	19.9484	2.98052	0.573251	3.37289e-08	2.61191e-07
ENSG00000054793	10079	ATP9A	1317.84	8.33557	0.326882	5.71516e-143	3.32796e-140
ENSG00000130702	3911	LAMA5	3962.36	2.32704	0.18528	6.19668e-37	2.8325e-35
ENSG00000130700	140628	GATA5	67.7171	2.47966	0.327795	7.27121e-15	1.11359e-13
ENSG00000268941	79160	LINC01711	7.50808	3.28242	1.03652	0.000281884	0.00115611
ENSG00000101162	81027	TUBB1	671.651	4.25583	0.185575	2.9542e-117	9.30956e-115
ENSG00000101197	79444	BIRC7	23.0184	4.52048	0.728659	2.02934e-10	2.02752e-09
ENSG00000125531	79025	FNDC11	104.231	2.77249	0.286357	5.9437e-23	1.48376e-21
ENSG00000125966	10893	MMP24	17.637	2.41843	0.5628	3.21859e-06	1.88439e-05
ENSG00000179772	2307	FOXS1	5.16088	5.83574	2.56476	4.15012e-05	0.000201002
ENSG00000101298	9751	SNPH	1226.62	4.57967	0.182136	1.64865e-140	9.01238e-138
ENSG00000196209	284759	SIRPB2	3.56802	3.05349	1.61847	0.00449036	0.0137132
ENSG00000124104	90203	SNX21	40.9253	2.81197	0.400403	3.68236e-13	4.82091e-12
ENSG00000101188	4923	NTSR1	78.1311	3.76826	0.351695	1.67093e-27	5.18628e-26
ENSG00000026559	3755	KCNG1	52.0153	3.38661	0.401097	5.38172e-18	1.01303e-16
ENSG00000124243	55653	BCAS4	26.2079	4.04897	0.629538	2.82092e-11	3.0766e-10
ENSG00000196421	284739	C20orf204	28.2059	2.13155	0.464916	8.99097e-07	5.69747e-06
ENSG00000125508	6725	SRMS	8.60601	2.54464	0.827631	0.00036208	0.00144498
ENSG00000244588	642636	RAD21L1	158.123	4.22578	0.311927	1.38531e-42	7.74676e-41
ENSG00000197122	6714	SRC	1160.76	4.65352	0.199048	8.8921e-122	3.17578e-119
ENSG00000061656	6676	SPAG4	506.41	2.64346	0.188373	1.52259e-45	9.68744e-44
ENSG00000124253	5105	PCK1	27.4427	4.12742	0.607576	2.90108e-12	3.46294e-11
ENSG00000149679	81928	CABLES2	262.959	2.32713	0.189042	1.48388e-35	6.44203e-34
ENSG00000124227	140731	ANKRD60	3.95346	5.20514	2.57613	0.000263769	0.00108848
ENSG00000101017	958	CD40	47.6315	2.81134	0.376807	1.44721e-14	2.15721e-13
ENSG00000180383	245937	DEFB124	15.5697	7.97154	2.6654	4.04409e-09	3.50113e-08
ENSG00000088320	28954	REM1	17.7301	8.2047	2.6885	1.39811e-09	1.27858e-08
ENSG00000088826	54498	SMOX	497.15	2.26654	0.178055	7.6477e-38	3.65154e-36
ENSG00000230176	728228	LINC01433	4.42121	2.77901	1.27223	0.00493024	0.0148936
ENSG00000196132	4661	MYT1	2.79472	2.36746	1.76957	0.0143486	0.037803
ENSG00000101076	3172	HNF4A	5.86503	2.71814	1.13975	0.00245463	0.00801825
ENSG00000101323	54363	HAO1	16.0161	5.15039	1.04042	5.69978e-07	3.72195e-06
ENSG00000198768	164284	APCDD1L	6.70563	3.09422	1.05407	0.000605515	0.00230029
ENSG00000124249	60598	KCNK15	11.2121	2.99487	0.827733	4.5175e-05	0.000217537
ENSG00000101384	182	JAG1	78.515	4.04663	0.371393	2.86912e-28	9.17092e-27
ENSG00000125968	3397	ID1	1554.17	2.92932	0.169718	1.26809e-67	1.36414e-65
ENSG00000203999	284751	LINC01270	14.7112	2.73868	0.670338	7.4122e-06	4.09367e-05
ENSG00000233354	140875	LINC00028	2.69415	4.23017	2.64431	0.00213212	0.00708574
ENSG00000231290	149773	APCDD1L-DT	29.8427	2.02986	0.416677	2.4414e-07	1.67939e-06
ENSG00000229873	101409261	OGFR-AS1	13.1561	2.22423	0.66277	0.000146486	0.000637598
ENSG00000234948	101927700	LINC01524	51.568	7.80331	1.29546	1.49372e-11	1.67199e-10
ENSG00000231742	101927541	LINC01273	4.9393	3.01686	1.23973	0.00273802	0.00884166
ENSG00000230563	124904863	LOC124904863	4.47061	2.79297	1.29741	0.00515487	0.0154901
ENSG00000205181	149837	LINC00654	43.2493	2.05582	0.351061	1.03717e-09	9.62634e-09
ENSG00000289548	105376995	LOC105376995	133.44	8.40932	0.978678	1.10308e-16	1.90504e-15
ENSG00000130589	85441	HELZ2	900.225	2.26122	0.205264	6.00952e-29	1.96546e-27
ENSG00000101210	1917	EEF1A2	1680.29	3.43464	0.197742	1.62045e-68	1.81612e-66
ENSG00000267551	100996351	GNA15-DT	20.5853	3.33245	0.593438	3.81091e-09	3.30996e-08
ENSG00000060558	2769	GNA15	19.0655	2.55343	0.5703	1.32793e-06	8.22615e-06
ENSG00000105750	7639	ZNF85	116.777	2.69742	0.315829	1.68298e-18	3.26905e-17
ENSG00000197134	113835	ZNF257	222.845	2.76703	0.276503	1.74513e-24	4.71696e-23
ENSG00000196109	163223	ZNF676	23.1496	2.87955	0.531177	9.66549e-09	8.04786e-08
ENSG00000183850	100129543	ZNF730	111.576	4.40971	0.343114	1.57705e-38	7.70853e-37
ENSG00000269067	388523	ZNF728	40.5008	2.14364	1.00567	0.00387798	0.0120422
ENSG00000161249	93099	DMKN	107.656	2.76097	0.332538	1.60201e-17	2.92512e-16
ENSG00000237440	100129842	ZNF737	52.0648	3.19485	0.407428	6.31943e-16	1.03912e-14
ENSG00000012124	933	CD22	150.114	5.20644	0.357547	1.65329e-48	1.16847e-46
ENSG00000188505	342897	NCCRP1	2.89981	2.59967	1.67636	0.0100774	0.0278396
ENSG00000197380	147906	DACT3	246.178	3.50763	0.238975	1.33703e-49	9.75851e-48
ENSG00000213023	84258	SYT3	214.962	3.15754	0.222631	1.67679e-46	1.12567e-44
ENSG00000167748	3816	KLK1	1498.55	2.10306	0.191712	1.11972e-28	3.64877e-27
ENSG00000181007	284406	ZFP82	84.2297	3.23628	0.31044	3.0808e-26	9.01883e-25
ENSG00000179751	342898	SYCN	4.29918	2.62948	1.3248	0.00700633	0.020313
ENSG00000198521	7594	ZNF43	99.502	4.9418	0.407913	2.77236e-34	1.14423e-32
ENSG00000104808	27294	DHDH	67.6869	3.39852	0.357578	3.64031e-22	8.76095e-21
ENSG00000245680	92285	ZNF585B	76.1638	3.68567	1.14499	7.91017e-05	0.000365062
ENSG00000153902	163175	LGI4	17.4139	2.86923	0.633709	9.46884e-07	5.97485e-06
ENSG00000221946	53822	FXYD7	12.4003	2.60275	0.686237	2.63998e-05	0.000132325
ENSG00000160471	125965	COX6B2	20.5953	3.05586	0.571503	1.62012e-08	1.30791e-07
ENSG00000179954	284297	SSC5D	329.913	3.81525	0.261299	3.80015e-49	2.72897e-47
ENSG00000187550	646643	SBK2	35.2646	2.79628	0.47593	6.90073e-10	6.52464e-09
ENSG00000231274	100130827	SBK3	155.595	2.8645	0.278381	1.25234e-25	3.59157e-24
ENSG00000128000	163131	ZNF780B	101.773	2.76729	0.28501	4.22946e-23	1.06376e-21
ENSG00000121406	256051	ZNF549	38.1238	5.30834	0.693194	1.28364e-14	1.92303e-13
ENSG00000196437	148266	ZNF569	116.814	4.48133	0.352712	1.07955e-37	5.10897e-36
ENSG00000105366	27181	SIGLEC8	90.973	2.30981	0.264901	5.19506e-19	1.04314e-17
ENSG00000187474	2359	FPR3	772.183	4.06381	0.174638	1.23268e-120	4.17955e-118
ENSG00000171827	148268	ZNF570	14.6332	3.74338	0.798924	5.58699e-07	3.65454e-06
ENSG00000205517	57139	RGL3	18.4616	3.48387	0.648679	1.58344e-08	1.27945e-07
ENSG00000198003	115948	ODAD3	11.47	2.27691	0.679544	0.000150503	0.00065243
ENSG00000142552	57333	RCN3	174.202	2.18194	0.240081	2.06871e-20	4.56822e-19
ENSG00000268964	100271846	ERVV-2	3.57231	3.10016	1.58364	0.00392701	0.0121817
ENSG00000183248	80164	PRR36	36.6479	2.09548	0.4391	3.69108e-07	2.48478e-06
ENSG00000171136	117579	RLN3	16.5074	4.68521	0.899384	9.21587e-08	6.74655e-07
ENSG00000187867	342979	PALM3	145.609	3.5099	0.258173	6.38428e-43	3.61542e-41
ENSG00000188032	646457	C19orf67	6.1193	6.1863	2.55973	1.08044e-05	5.80441e-05
ENSG00000197540	3004	GZMM	63.6968	2.90748	0.40406	9.25944e-14	1.28576e-12
ENSG00000161270	4868	NPHS1	5.33633	3.0963	1.26837	0.00241031	0.00788791
ENSG00000104818	114336	CGB2	2.66607	4.20559	2.64812	0.00223448	0.00738104
ENSG00000174951	2523	FUT1	230.982	3.79767	0.264116	1.16625e-47	8.01005e-46
ENSG00000142408	59283	CACNG8	6.38788	2.85952	1.15921	0.00186546	0.00629007
ENSG00000105711	6324	SCN1B	107.107	2.52558	0.268174	8.19671e-22	1.93955e-20
ENSG00000187902	729956	SHISA7	67.3779	4.43801	0.43382	3.88294e-25	1.08682e-23
ENSG00000132000	79883	PODNL1	14.6618	2.06041	0.597725	0.0001167	0.000520729
ENSG00000197928	342926	ZNF677	66.6933	7.36377	0.98295	3.63156e-13	4.75905e-12
ENSG00000142549	402665	IGLON5	27.3774	3.09175	0.506215	1.83322e-10	1.83775e-09
ENSG00000186806	147645	VSIG10L	651.394	2.29972	0.184514	2.17584e-36	9.8118e-35
ENSG00000275183	94059	LENG9	10.8731	5.30129	1.35161	5.00171e-06	2.83801e-05
ENSG00000060566	84699	CREB3L3	3.48887	4.93482	2.57847	0.000494508	0.00191246
ENSG00000104899	268	AMH	614.158	2.68998	0.243219	2.77277e-29	9.22627e-28
ENSG00000223547	284391	ZNF844	34.2176	9.33726	2.79392	3.3373e-12	3.96245e-11
ENSG00000167414	94235	GNG8	15.9762	5.95839	1.32515	2.8973e-07	1.97072e-06
ENSG00000160321	7757	ZNF208	102.952	4.56195	0.37778	2.53701e-34	1.05033e-32
ENSG00000180739	53637	S1PR5	25.6929	2.11558	0.450904	5.80146e-07	3.78189e-06
ENSG00000188227	390927	ZNF793	4.68178	3.73126	1.49533	0.000986507	0.00356655
ENSG00000105472	6320	CLEC11A	4603.53	5.51396	0.209651	1.11029e-153	8.2612e-151
ENSG00000188171	199777	ZNF626	123.812	3.47462	0.313489	1.46384e-29	4.91975e-28
ENSG00000130518	80726	IQCN	11.5755	2.86256	0.756258	2.61681e-05	0.000131287
ENSG00000161681	50944	SHANK1	483.81	5.66303	0.265941	1.36192e-101	2.89527e-99
ENSG00000099822	610	HCN2	346.929	2.19027	0.225694	5.61918e-23	1.40406e-21
ENSG00000089847	170961	ANKRD24	18.6671	2.7281	0.611015	1.28726e-06	7.98533e-06
ENSG00000105642	3780	KCNN1	202.901	3.66066	0.263089	8.13335e-45	4.94013e-43
ENSG00000131126	83639	TEX101	5.58669	5.94105	2.58975	3.69811e-05	0.000180301
ENSG00000124466	27076	LYPD3	9.32155	2.45248	0.796528	0.00035837	0.00143209
ENSG00000118156	84215	ZNF541	32.674	3.47922	0.506204	1.1486e-12	1.43233e-11
ENSG00000167618	3904	LAIR2	4.43164	2.15646	1.16249	0.0101676	0.0280475
ENSG00000126266	2864	FFAR1	2.4565	3.76214	2.80595	0.00492469	0.0148802
ENSG00000105672	2116	ETV2	126.429	2.04914	0.260449	8.13599e-16	1.32723e-14
ENSG00000105255	79187	FSD1	133.168	3.61044	0.278907	3.64234e-39	1.82703e-37
ENSG00000177464	2828	GPR4	12.8574	3.86746	0.856291	1.57914e-06	9.65508e-06
ENSG00000105639	3718	JAK3	55.4045	5.22915	0.563848	1.05534e-20	2.36753e-19
ENSG00000105695	4099	MAG	136.801	2.16168	0.273767	5.9236e-16	9.7703e-15
ENSG00000273111	147719	LYPD4	3.04018	2.66811	1.66851	0.00864193	0.0243538
ENSG00000130475	23149	FCHO1	1259.49	2.2407	0.196882	9.82915e-31	3.53876e-29
ENSG00000171051	2357	FPR1	5.18418	5.81581	2.5756	4.87729e-05	0.00023347
ENSG00000105398	6822	SULT2A1	6.62053	2.28925	0.937148	0.00246711	0.00805166
ENSG00000234465	390940	PINLYP	26.252	4.47411	0.672849	1.06321e-11	1.20879e-10
ENSG00000105205	1178	CLC	5.21656	5.87242	2.54282	2.88412e-05	0.000143595
ENSG00000197619	284370	ZNF615	135.414	6.39101	0.520168	1.01596e-34	4.31961e-33
ENSG00000130529	54795	TRPM4	1172.86	2.37129	0.188529	4.96711e-37	2.27434e-35
ENSG00000105675	495	ATP4A	10.4515	2.45992	0.744985	0.000167107	0.000717444
ENSG00000105479	93233	ODAD1	69.2816	2.17654	0.307544	3.06323e-13	4.03401e-12
ENSG00000181786	284382	ACTL9	43.7992	2.08454	0.403074	4.99535e-08	3.79052e-07
ENSG00000184635	81931	ZNF93	327.405	2.59775	0.200037	2.13759e-39	1.08854e-37
ENSG00000197124	91120	ZNF682	3.09564	2.73956	1.65475	0.0078548	0.0224689
ENSG00000213988	7643	ZNF90	95.4649	3.20426	0.33275	7.91117e-23	1.95668e-21
ENSG00000256229	90649	ZNF486	91.7151	2.21321	0.260276	3.64009e-18	6.92497e-17
ENSG00000271524	100421704	BNIP3P17	14.9441	3.78165	0.793679	3.93952e-07	2.6414e-06
ENSG00000181666	284459	ZNF875	256.991	2.09078	0.184648	2.19774e-30	7.78684e-29
ENSG00000125740	2354	FOSB	97.6896	2.11838	0.271953	1.43447e-15	2.29532e-14
ENSG00000176920	2524	FUT2	12.2892	2.11705	0.652443	0.000236355	0.000983993
ENSG00000260001	100507588	TGFBR3L	98.3945	2.61258	0.293276	8.94733e-20	1.90058e-18
ENSG00000104833	10382	TUBB4A	465.113	3.60788	0.211312	3.15444e-66	3.30058e-64
ENSG00000088053	51206	GP6	827.768	5.41238	0.201687	2.39221e-159	2.13592e-156
ENSG00000160161	148113	CILP2	16.7555	4.32169	0.815227	4.01704e-08	3.08753e-07
ENSG00000105717	80714	PBX4	30.1753	2.98626	0.473973	5.37708e-11	5.7087e-10
ENSG00000266976	102724908	ERVE-5	50738.2	2.11395	0.125237	2.29716e-64	2.27054e-62
ENSG00000160013	5739	PTGIR	68.6068	5.5549	0.563168	4.41661e-23	1.10667e-21
ENSG00000172687	148203	ZNF738	173.251	7.11239	0.569627	2.09766e-35	9.0772e-34
ENSG00000095932	284422	SMIM24	258.758	2.70617	0.192453	1.04913e-45	6.78792e-44
ENSG00000284638	122405565	SMIM44	14.6236	5.0094	1.05527	1.36455e-06	8.42769e-06
ENSG00000186115	8529	CYP4F2	7.25488	6.54893	2.56702	2.48086e-06	1.47836e-05
ENSG00000267607	123706506	ICAM4-AS1	12.7787	2.1844	0.646827	0.000142298	0.000621792
ENSG00000291130	664701	ZNF826P	97.296	7.93351	0.98015	5.03432e-15	7.79026e-14
ENSG00000267424	105372281	RTBDN-AS1	5.3606	3.17444	1.21543	0.00171379	0.0058418
ENSG00000267107	100505495	PCAT19	7.04113	2.75201	0.990927	0.00088428	0.00323761
ENSG00000268119	105372321	LOC105372321	134.216	6.95363	0.60848	8.19421e-30	2.78541e-28
ENSG00000290606	100420587	LOC100420587	1100.66	2.56635	0.145529	2.14834e-70	2.49114e-68
ENSG00000268621	645553	IGFL2-AS1	1660.79	2.08609	0.168015	4.5263e-36	2.01398e-34
ENSG00000310422	105372460	LOC105372460	280.464	6.40542	0.372567	1.81568e-66	1.90725e-64
ENSG00000105290	333	APLP1	234.693	2.94474	0.244483	3.14783e-34	1.2952e-32
ENSG00000268655	101059948	SAXO3	6.10861	2.90392	1.06139	0.00108343	0.00387563
ENSG00000129450	27180	SIGLEC9	21.4743	2.98266	0.588427	6.46566e-08	4.84174e-07
ENSG00000105146	6795	AURKC	148.716	4.0713	0.280206	1.42565e-48	1.01293e-46
ENSG00000160951	5731	PTGER1	24.4831	3.00409	0.523725	1.75669e-09	1.5838e-08
ENSG00000116032	116444	GRIN3B	48.9596	2.50227	0.379967	7.88328e-12	9.06662e-11
ENSG00000099840	113177	IZUMO4	50.0993	2.595	0.349766	2.14235e-14	3.1461e-13
ENSG00000100346	8911	CACNA1I	173.643	2.36064	0.249842	6.41682e-22	1.52647e-20
ENSG00000176177	150350	ENTHD1	94.6759	5.45932	0.464107	3.73561e-32	1.41131e-30
ENSG00000205593	414918	DENND6B	148.028	3.11935	0.247082	2.39513e-37	1.11965e-35
ENSG00000100122	1414	CRYBB1	7.68876	2.03678	0.841563	0.00288502	0.00926042
ENSG00000196431	1413	CRYBA4	130.895	2.41374	0.266508	2.51055e-20	5.50758e-19
ENSG00000040608	65078	RTN4R	123.771	2.48725	0.270313	6.22809e-21	1.409e-19
ENSG00000073150	56666	PANX2	327.47	2.23772	0.221832	1.23157e-24	3.36277e-23
ENSG00000183762	83999	KREMEN1	1045.86	2.17847	0.182135	1.13689e-33	4.57936e-32
ENSG00000130487	113730	KLHDC7B	54.013	2.85411	0.383245	1.8776e-14	2.77558e-13
ENSG00000214491	730005	SEC14L6	6.25781	2.82413	1.18451	0.00232327	0.00764228
ENSG00000188263	400935	IL17REL	38.2773	2.68893	0.41712	1.89393e-11	2.09718e-10
ENSG00000238125	128997	SLC9A3P2	4.21438	5.38291	2.56902	0.00016329	0.000702067
ENSG00000128285	2847	MCHR1	20.1437	5.51883	1.02099	6.97668e-08	5.19826e-07
ENSG00000100097	3956	LGALS1	6077.7	2.56358	0.192016	1.54586e-41	8.38204e-40
ENSG00000223553	645280	SMPD4P1	236.133	6.4952	0.438999	1.16068e-49	8.49454e-48
ENSG00000172346	27254	CSDC2	8.17075	3.3927	1.05166	0.000210845	0.000886469
ENSG00000198832	140606	SELENOM	452.961	4.45806	0.246519	5.85061e-74	7.28905e-72
ENSG00000100078	50487	PLA2G3	111.02	4.36139	0.331762	4.38583e-40	2.27232e-38
ENSG00000100234	7078	TIMP3	223.295	5.73668	0.342137	1.96913e-63	1.91801e-61
ENSG00000185666	8224	SYN3	36.0071	6.43585	0.994701	2.57014e-10	2.5413e-09
ENSG00000073146	54456	MOV10L1	28.8768	3.26917	0.517509	4.58053e-11	4.89601e-10
ENSG00000225783	440823	MIAT	51.8484	2.49762	0.352319	2.48379e-13	3.2985e-12
ENSG00000178803	646023	ADORA2A-AS1	3.84822	2.27983	1.45183	0.0154408	0.0402332
ENSG00000293485	94009	SERHL	5.52767	5.94016	2.59914	4.15619e-05	0.000201243
ENSG00000224715	339685	LOC339685	2.26145	3.69234	2.71449	0.0048045	0.0145696
ENSG00000230107	101927344	LOC101927344	3.21984	4.73972	2.58072	0.000739166	0.00275411
ENSG00000273032	26220	DGCR5	13.1582	3.09429	0.717696	2.94945e-06	1.73903e-05
ENSG00000177993	100874123	ZNRF3-AS1	8.27428	4.00362	1.12552	0.000108543	0.000487089
ENSG00000226741	100507657	LINC02554	4.22413	5.3606	2.58681	0.000194681	0.000825245
ENSG00000309920	105373022	LOC105373022	4.75948	2.87143	1.27412	0.00388778	0.0120712
ENSG00000269220	200298	LINC00528	17.164	8.14224	2.6802	1.70526e-09	1.53899e-08
ENSG00000154721	58494	JAM2	54.1121	3.77674	0.405672	2.55091e-21	5.88026e-20
ENSG00000166979	59271	EVA1C	37.8848	9.51303	2.80567	9.14122e-13	1.15498e-11
ENSG00000252950	100873732	RNA5SP490	5.12476	5.77929	2.56736	5.0017e-05	0.000238865
ENSG00000265590	110091775	CFAP298-TCP10L	55.4694	5.88371	0.685948	1.06979e-17	1.97351e-16
ENSG00000159212	54102	CLIC6	12.2253	2.74101	0.721979	2.44036e-05	0.000123056
ENSG00000182240	25825	BACE2	254.588	7.68332	0.563688	1.21485e-41	6.62751e-40
ENSG00000175894	54084	TSPEAR	16.8578	2.98552	0.617878	2.42394e-07	1.66781e-06
ENSG00000183486	4600	MX2	27.7352	4.56289	0.671535	4.02138e-12	4.72649e-11
ENSG00000160282	10841	FTCD	54.9423	2.74452	0.38398	1.44638e-13	1.97264e-12
ENSG00000142156	1291	COL6A1	40.3228	2.7805	0.401951	7.58581e-13	9.64832e-12
ENSG00000184351	337882	KRTAP19-1	6.48266	4.39307	1.41849	0.000147098	0.000639689
ENSG00000186977	337972	KRTAP19-5	4.4113	3.56859	1.52409	0.00146228	0.00506447
ENSG00000185437	6450	SH3BGR	6.48697	2.22083	0.958792	0.00341807	0.0107561
ENSG00000171189	2897	GRIK1	46.3659	2.37336	0.374683	4.46093e-11	4.77198e-10
ENSG00000142173	1292	COL6A2	76.3626	4.46765	0.446093	3.09894e-24	8.25952e-23
ENSG00000159261	23562	CLDN14	4.27685	3.55052	1.52838	0.00161726	0.00554389
ENSG00000184274	124905040	LOC124905040	3.93119	2.49543	1.32062	0.00932723	0.0260222
ENSG00000293035	441058	LINC01667	40.3472	2.96715	0.418419	2.26177e-13	3.01862e-12
ENSG00000235890	54082	TSPEAR-AS1	366.995	2.48238	0.214386	9.05757e-32	3.365e-30
ENSG00000230479	105369301	CLDN14-AS1	113.631	2.98285	0.264192	2.41322e-30	8.52778e-29
ENSG00000237484	105372751	LINC01684	5.87024	6.11414	2.55213	1.30729e-05	6.91277e-05
ENSG00000303573	105379562	LOC105379562	7.00582	6.47716	2.56971	3.6398e-06	2.11441e-05

## Sheet: Table S5
ENSEMBL	ENTREZ	GeneID	baseMean	log2FoldChange	lfcSE	pvalue	padj
ENSG00000171621	80176	SPSB1	34.6583	-3.70789	0.499163	2.01018e-14	2.96176e-13		Supplementary table S5. List of downregulated DEGs in K562-R
ENSG00000180758	80045	GPR157	20.2181	-2.69821	0.54228	1.09836e-07	7.97305e-07
ENSG00000159339	23569	PADI4	22.936	-4.55889	0.725811	1.32458e-10	1.34957e-09
ENSG00000117148	81569	ACTL8	107.415	-2.84562	0.270109	9.61121e-27	2.87008e-25
ENSG00000117069	81849	ST6GALNAC5	2.15352	-3.61564	2.7677	0.00552571	0.0164879
ENSG00000127124	59269	HIVEP3	53.4674	-2.82605	0.35645	3.63244e-16	6.06977e-15
ENSG00000117519	1266	CNN3	82.8705	-10.9293	3.04185	2.23096e-16	3.77979e-15
ENSG00000117525	2152	F3	30.8715	-2.74757	0.449388	1.63544e-10	1.65122e-09
ENSG00000198771	92241	RCSD1	2984.85	-2.73339	0.159521	1.02291e-66	1.07873e-64
ENSG00000162782	163589	TDRD5	18.6919	-2.31997	0.619817	2.64418e-05	0.000132486
ENSG00000116574	58480	RHOU	7.88966	-6.7839	2.64508	1.47864e-06	9.08203e-06
ENSG00000054392	55733	HHAT	9.83088	-2.84148	0.803807	6.89827e-05	0.000321184
ENSG00000130768	27293	SMPDL3B	49.2072	-4.26034	0.478661	1.12799e-19	2.38848e-18
ENSG00000116678	3953	LEPR	3342.17	-2.67765	0.193533	1.98403e-44	1.18361e-42
ENSG00000120949	943	TNFRSF8	611.467	-3.36897	0.172745	1.51916e-85	2.43666e-83
ENSG00000265107	2702	GJA5	8.29143	-4.89961	1.38112	2.61913e-05	0.000131378
ENSG00000049089	1298	COL9A2	54.9993	-2.473	0.348201	2.27994e-13	3.03833e-12
ENSG00000154309	84976	DISP1	65.1233	-2.0364	0.295685	1.23816e-12	1.53757e-11
ENSG00000162836	51205	ACP6	128.294	-4.3132	0.312825	7.55531e-44	4.43808e-42
ENSG00000162892	11009	IL24	6.71599	-3.11932	1.04319	0.000494515	0.00191246
ENSG00000117602	11123	RCAN3	157.58	-5.25618	0.35793	2.82789e-49	2.04724e-47
ENSG00000162817	79762	C1orf115	124.886	-11.6071	3.11855	2.9712e-18	5.66857e-17
ENSG00000276600	338382	RAB7B	69.4789	-3.56171	0.35249	8.02158e-25	2.21056e-23
ENSG00000196188	1510	CTSE	38.722	-3.98145	0.503425	4.40178e-16	7.31427e-15
ENSG00000162777	79961	DENND2D	9.66502	-2.36011	0.750679	0.000294375	0.00120017
ENSG00000169291	126669	SHE	14.3566	-7.90875	2.73165	9.72209e-09	8.08494e-08
ENSG00000163131	1520	CTSS	361.169	-3.026	0.195555	4.75586e-55	3.87205e-53
ENSG00000154511	388650	DIPK1A	165.371	-3.9508	0.274043	4.19899e-48	2.93666e-46
ENSG00000178096	51027	BOLA1	123.174	-5.48105	0.421001	5.46628e-39	2.71651e-37
ENSG00000143768	7044	LEFTY2	2.13675	-3.55805	2.79653	0.00605455	0.0178649
ENSG00000162542	255104	TMCO4	229.992	-3.10473	0.226069	9.92683e-44	5.7679e-42
ENSG00000179023	127707	KLHDC7A	6.64588	-2.54268	1.06157	0.00221438	0.0073258
ENSG00000197747	6281	S100A10	61.3778	-2.40572	0.336159	1.50819e-13	2.05068e-12
ENSG00000186603	84842	HPDL	3.18558	-2.89393	1.64868	0.00643675	0.0188679
ENSG00000163531	23114	NFASC	291.165	-9.59726	0.979264	2.86425e-21	6.56864e-20
ENSG00000160062	653121	ZBTB8A	45.2735	-2.9412	0.402895	3.87753e-14	5.58706e-13
ENSG00000185436	163702	IFNLR1	10.7069	-7.37191	2.68312	1.11055e-07	8.05284e-07
ENSG00000116991	57568	SIPA1L2	11.2218	-7.45959	2.68506	6.44614e-08	4.82848e-07
ENSG00000158055	57822	GRHL3	8.88915	-2.92962	0.87492	0.000136584	0.000599554
ENSG00000175707	126695	KDF1	47.2012	-3.68352	0.44493	2.49523e-17	4.49779e-16
ENSG00000117013	9132	KCNQ4	361.724	-2.22385	0.191693	8.21366e-32	3.05996e-30
ENSG00000236523	100289584	NPM1P40	7.18253	-2.46068	0.947786	0.00144604	0.00501406
ENSG00000067606	5590	PRKCZ	88.2179	-4.31689	0.364775	5.85108e-33	2.29133e-31
ENSG00000164002	64789	EXO5	100.524	-7.49049	0.82508	4.69472e-19	9.46934e-18
ENSG00000134709	51361	HOOK1	913.413	-8.64365	1.25758	2.3951e-13	3.18546e-12
ENSG00000238005	101927851	LNCATV	4.82359	-2.99015	1.26486	0.00307098	0.00979043
ENSG00000117791	54996	MTARC2	91.7098	-3.64549	0.329928	2.58143e-29	8.6325e-28
ENSG00000186205	64757	MTARC1	14.7443	-2.56514	0.664503	1.67262e-05	8.67937e-05
ENSG00000143333	6004	RGS16	202.233	-2.08225	0.195246	3.04715e-27	9.37094e-26
ENSG00000261504	284648	LINC01686	6.36945	-2.59183	1.00931	0.00160552	0.00550927
ENSG00000171786	4807	NHLH1	74.0602	-3.02523	0.410901	2.18419e-14	3.2058e-13
ENSG00000162739	114836	SLAMF6	110.719	-6.95929	0.659586	1.52095e-25	4.33406e-24
ENSG00000137975	9635	CLCA2	1.99544	-3.322	2.83183	0.00787711	0.0225231
ENSG00000016490	1179	CLCA1	23.7227	-3.41574	0.580145	5.57425e-10	5.32306e-09
ENSG00000186409	728621	CCDC30	17.9526	-2.56211	0.577148	1.42174e-06	8.75262e-06
ENSG00000154380	55740	ENAH	97.3461	-3.13311	0.288131	1.81285e-28	5.8505e-27
ENSG00000116663	26270	FBXO6	218.116	-2.09705	0.225516	2.96287e-21	6.78321e-20
ENSG00000203783	574414	PRR9	15.1761	-4.58002	0.906652	1.85194e-07	1.302e-06
ENSG00000160712	3570	IL6R	117.848	-2.46693	0.272964	3.10378e-20	6.7757e-19
ENSG00000049247	10911	UTS2	3.54589	-5.0452	2.6118	0.000403515	0.00159512
ENSG00000162873	55220	KLHDC8A	23.2256	-2.3359	0.493981	4.36704e-07	2.91346e-06
ENSG00000185630	5087	PBX1	374.26	-4.30085	0.219589	1.57572e-86	2.55801e-84
ENSG00000143473	3756	KCNH1	9.59671	-2.10508	0.790165	0.00136853	0.00477247
ENSG00000020633	864	RUNX3	13.6179	-2.44884	0.717905	0.000102125	0.000461332
ENSG00000188859	149297	FAM78B	14.9586	-2.78838	0.647206	2.61962e-06	1.55793e-05
ENSG00000119535	1441	CSF3R	102.724	-4.33454	0.357547	1.83665e-34	7.66299e-33
ENSG00000158014	7780	SLC30A2	10.0096	-4.41395	1.09032	2.16069e-05	0.000110034
ENSG00000143842	9580	SOX13	278.8	-3.74493	0.235044	4.13348e-58	3.60649e-56
ENSG00000198626	6262	RYR2	913.156	-3.47736	0.162486	1.07189e-102	2.43318e-100
ENSG00000281406	101669762	BLACAT1	242.063	-2.27082	0.210682	8.35384e-28	2.62021e-26
ENSG00000117707	5629	PROX1	45.3374	-9.91443	2.93217	1.4306e-13	1.95211e-12
ENSG00000117090	6504	SLAMF1	42.9792	-2.64974	0.388465	1.32298e-12	1.6391e-11
ENSG00000117091	962	CD48	4.70265	-5.71203	2.59825	6.19666e-05	0.000291404
ENSG00000226891	101927084	LINC01359	12.665	-2.3088	0.671367	9.85607e-05	0.00044686
ENSG00000235501	729970	CNN3-DT	2.66544	-2.308	1.71911	0.0142647	0.0376076
ENSG00000286061	100750325	RCAN3AS	5.19085	-3.13137	1.22797	0.00191775	0.00644802
ENSG00000228549	112267871	LINC03126	62.5157	-2.99713	0.336676	8.03804e-20	1.71423e-18
ENSG00000125462	10485	MIR9-1HG	225.872	-2.76666	0.204099	1.00235e-42	5.64054e-41
ENSG00000227421	105371673	LINC01724	10.8061	-7.37967	2.68386	1.0724e-07	7.79305e-07
ENSG00000233184	102606465	DPH5-DT	137.23	-2.20276	0.220859	3.91929e-24	1.03533e-22
ENSG00000274020	388685	LINC01138	174.675	-3.37787	0.237655	1.21159e-46	8.15419e-45
ENSG00000291158	57234	LINC00869	55.2194	-2.61989	0.343789	4.56195e-15	7.09207e-14
ENSG00000223764	100130417	LINC02593	76.8275	-2.36221	0.286444	3.08649e-17	5.5227e-16
ENSG00000196208	9687	GREB1	20.4601	-2.83197	0.570455	1.13988e-07	8.24544e-07
ENSG00000171132	5581	PRKCE	228.292	-3.54939	0.225243	4.32126e-57	3.67458e-55
ENSG00000171126	170850	KCNG3	18.2697	-8.34241	2.76761	9.09237e-10	8.49784e-09
ENSG00000186854	129293	TRABD2A	51.0594	-2.82741	0.357407	4.0205e-16	6.69733e-15
ENSG00000150938	51232	CRIM1	906.948	-6.84668	0.256951	1.31385e-156	1.03508e-153
ENSG00000172985	344558	SH3RF3	2.52619	-2.15089	1.72515	0.0175819	0.0448693
ENSG00000198142	65124	SOWAHC	785.944	-9.36201	0.555438	1.15276e-62	1.10278e-60
ENSG00000170485	4862	NPAS2	10.9061	-3.31805	0.826642	1.15633e-05	6.17873e-05
ENSG00000186522	151011	SEPTIN10	953.64	-3.62736	0.166095	6.52059e-107	1.64774e-104
ENSG00000163082	130367	SGPP2	24.4628	-2.03375	0.478333	4.31498e-06	2.47391e-05
ENSG00000130147	23677	SH3BP4	14.3835	-7.91126	2.73195	9.62609e-09	8.01755e-08
ENSG00000173166	65059	RAPH1	24.6589	-2.2761	0.470989	2.54901e-07	1.74839e-06
ENSG00000168427	377007	KLHL30	11.019	-2.60202	0.72896	6.03669e-05	0.000284631
ENSG00000135925	80326	WNT10A	2.6004	-2.2983	1.76877	0.0163663	0.0422378
ENSG00000153832	130888	FBXO36	33.5325	-2.43962	0.417012	8.40812e-10	7.88033e-09
ENSG00000015568	84220	RGPD5	6.59387	-3.00129	1.11989	0.0010642	0.00381703
ENSG00000144395	284992	CCDC150	362.833	-2.42557	0.191471	1.28333e-37	6.06267e-36
ENSG00000217236	100131390	SP9	18.0232	-2.47296	0.581287	3.49758e-06	2.03932e-05
ENSG00000204581	400997	ACOXL-AS1	7.31136	-2.49475	0.919257	0.00102747	0.00369819
ENSG00000162951	347730	LRRTM1	6.72232	-4.4494	1.44263	0.000136572	0.000599554
ENSG00000066032	1496	CTNNA2	23.0661	-8.74742	2.8183	1.75454e-10	1.76482e-09
ENSG00000134321	91543	RSAD2	269.28	-3.93893	0.228851	2.99666e-67	3.21074e-65
ENSG00000177483	375316	RBM44	17.0995	-2.39172	0.573361	5.37072e-06	3.02991e-05
ENSG00000134326	129607	CMPK2	823.751	-2.3101	0.161638	3.88174e-47	2.63899e-45
ENSG00000128714	3239	HOXD13	244.106	-8.42302	0.724334	2.57449e-30	9.07372e-29
ENSG00000170166	3233	HOXD4	21.9495	-6.52295	1.31182	1.86037e-08	1.49063e-07
ENSG00000128652	3232	HOXD3	3.96999	-5.32147	2.60794	0.000204494	0.000862067
ENSG00000151687	150709	ANKAR	48.274	-2.24673	0.360784	8.58592e-11	8.95222e-10
ENSG00000115850	3938	LCT	6.69845	-2.34016	0.920789	0.00180741	0.00611896
ENSG00000169047	3667	IRS1	79.3873	-3.15062	0.309354	3.76238e-25	1.05528e-23
ENSG00000071575	28951	TRIB2	7586.11	-2.78825	0.127053	1.20409e-107	3.16203e-105
ENSG00000153250	5937	RBMS1	44.378	-5.58582	0.686914	3.76592e-16	6.2889e-15
ENSG00000115648	79083	MLPH	10.51	-5.2867	1.354	5.2078e-06	2.94669e-05
ENSG00000124839	64284	RAB17	2.7031	-4.32879	2.6576	0.00181426	0.00613829
ENSG00000115295	79745	CLIP4	283.699	-4.20138	0.230725	3.57754e-75	4.62937e-73
ENSG00000127831	7429	VIL1	136.249	-3.66508	0.266599	8.58631e-44	5.01074e-42
ENSG00000135919	5270	SERPINE2	217.811	-2.13706	0.193462	4.615e-29	1.52051e-27
ENSG00000217289	646674	SSBP3P6	9.27849	-2.06087	0.740452	0.00102261	0.00368365
ENSG00000153093	55289	ACOXL	269.814	-6.82547	0.421898	8.44008e-59	7.48596e-57
ENSG00000135636	8291	DYSF	1246.91	-3.43595	0.164722	1.28355e-97	2.49138e-95
ENSG00000157851	56896	DPYSL5	5.8113	-4.24053	1.43992	0.000248972	0.00103315
ENSG00000169629	727851	RGPD8	37.2578	-4.07388	0.511098	4.23746e-16	7.04998e-15
ENSG00000204186	57683	ZDBF2	155.343	-4.72282	0.315141	2.1613e-51	1.64936e-49
ENSG00000115306	6711	SPTBN1	5966.96	-2.13774	0.150742	2.24354e-46	1.50239e-44
ENSG00000135638	2016	EMX1	2.7732	-2.49067	1.74073	0.0125311	0.0336366
ENSG00000130294	547	KIF1A	7467.5	-2.35411	0.144357	1.40638e-60	1.30803e-58
ENSG00000153094	10018	BCL2L11	1222.13	-2.54581	0.137555	2.50607e-77	3.46018e-75
ENSG00000030419	22807	IKZF2	231.218	-3.27717	0.234732	2.82521e-45	1.76813e-43
ENSG00000237772	114515520	LINC02631	2.50529	-4.10698	2.6872	0.00268357	0.00868666
ENSG00000224559	101927994	LINC01087	43.1415	-3.93097	0.486298	9.0336e-17	1.5733e-15
ENSG00000270930	100631247	GRAMD4P8	4.409	-2.20717	1.20273	0.0101921	0.0281072
ENSG00000241399	9936	CD302	17.7878	-2.97563	0.603544	1.42913e-07	1.01892e-06
ENSG00000294395	105373424	LOC105373424	16.436	-2.33264	0.574788	9.18268e-06	4.9902e-05
ENSG00000175772	151009	LINC01106	18.0183	-8.31518	2.76621	1.09413e-09	1.01294e-08
ENSG00000227210	101928222	WDR35-DT	2.15764	-3.47438	2.8699	0.00697601	0.0202316
ENSG00000226856	100506797	THORLNC	3.28024	-2.93932	1.64369	0.00577937	0.0171664
ENSG00000204588	440894	LINC01123	9.69441	-7.18809	2.6617	2.10361e-07	1.46395e-06
ENSG00000228203	386597	GRASLND	270.067	-4.05873	0.229742	1.27854e-70	1.4955e-68
ENSG00000237667	339822	LINC01115	3.74466	-3.24686	1.62783	0.00357788	0.0112038
ENSG00000289156	107985892	PPP3R1-AS1	3.78659	-3.33429	1.5687	0.00271782	0.00878796
ENSG00000227403	100996579	LINC01806	85.1868	-7.77973	0.982928	1.87921e-14	2.77642e-13
ENSG00000229727	100506274	LOC100506274	2.82764	-4.35351	2.72113	0.0020437	0.00683342
ENSG00000233723	400955	LINC01122	12.649	-7.68021	2.70639	2.48209e-08	1.95775e-07
ENSG00000224090	100129175	LOC100129175	4.33112	-2.16606	1.17357	0.0102368	0.028213
ENSG00000260025	100288911	CRIM1-DT	2.53868	-4.0814	2.7212	0.00295586	0.00946512
ENSG00000235726	101927896	LOC101927896	2.31999	-3.86762	2.72418	0.00391277	0.0121417
ENSG00000224189	401022	HAGLR	7.66305	-3.37761	1.02477	0.000189565	0.00080432
ENSG00000225649	100506474	LOC100506474	10.6043	-3.96599	0.97328	1.19235e-05	6.35461e-05
ENSG00000222005	388948	LINC01118	16.1146	-2.66966	0.599897	1.5235e-06	9.33514e-06
ENSG00000286058	440905	FAR2P1	58.9818	-3.07995	0.387616	3.09561e-16	5.19542e-15
ENSG00000285793	285074	ANAPC1P2	28.2976	-2.15558	0.441335	2.13062e-07	1.48082e-06
ENSG00000154822	23228	PLCL2	404.612	-5.31514	0.248075	1.34125e-102	2.9939e-100
ENSG00000144724	5793	PTPRG	226.075	-12.5724	3.21519	2.61392e-21	6.01e-20
ENSG00000114541	23150	FRMD4B	104.917	-2.28853	0.266182	1.49592e-18	2.91417e-17
ENSG00000163666	8820	HESX1	15.7222	-2.10205	0.569204	4.26263e-05	0.000206062
ENSG00000170837	2850	GPR27	8.24462	-4.0715	1.12539	9.4416e-05	0.000429668
ENSG00000121594	941	CD80	84.6685	-2.49482	0.291621	1.67249e-18	3.25104e-17
ENSG00000153551	112616	CMTM7	390.14	-4.96121	0.233111	4.85279e-101	1.01552e-98
ENSG00000152977	7545	ZIC1	17.63	-5.34711	1.03201	1.93194e-07	1.35362e-06
ENSG00000031081	57514	ARHGAP31	48.1256	-4.13124	0.462857	9.5489e-20	2.02676e-18
ENSG00000121858	8743	TNFSF10	52.592	-2.59289	0.36381	1.39389e-13	1.90397e-12
ENSG00000144730	54756	IL17RD	14.2033	-2.17406	0.602411	5.99439e-05	0.000282786
ENSG00000127252	57110	PLAAT1	5.91479	-3.44575	1.21004	0.000936804	0.00340848
ENSG00000151090	7068	THRB	1224.24	-3.81683	0.178552	1.29939e-102	2.92482e-100
ENSG00000174963	84107	ZIC4	4.22017	-3.46518	1.56309	0.00190669	0.00641536
ENSG00000206557	131405	TRIM71	115.099	-7.69872	0.838829	2.02463e-19	4.17811e-18
ENSG00000163884	28999	KLF15	77.9896	-2.84658	0.301232	5.70072e-22	1.35733e-20
ENSG00000114019	51421	AMOTL2	5.20475	-2.16906	1.10156	0.00783324	0.0224168
ENSG00000091513	7018	TF	113.976	-2.19145	0.263669	1.83684e-17	3.33796e-16
ENSG00000058056	8975	USP13	77.8514	-3.2045	0.315932	4.68771e-25	1.30525e-23
ENSG00000164049	285231	FBXW12	1.93262	-2.91383	3.07152	0.0123078	0.0331152
ENSG00000163710	26577	PCOLCE2	54.7376	-2.31901	0.325917	2.06615e-13	2.76443e-12
ENSG00000196353	131034	CPNE4	2.46764	-4.03006	2.71864	0.00316135	0.0100427
ENSG00000065534	4638	MYLK	262.276	-3.16915	0.240218	1.22325e-40	6.41214e-39
ENSG00000164076	79012	CAMKV	74.7904	-2.04905	0.273197	1.37776e-14	2.05826e-13
ENSG00000064225	10402	ST3GAL6	6.09187	-2.4718	1.03213	0.00254736	0.00829083
ENSG00000163520	2199	FBLN2	116.404	-3.28124	0.288728	1.19616e-30	4.28922e-29
ENSG00000180914	5021	OXTR	73.0557	-2.75758	0.303766	1.75636e-20	3.90693e-19
ENSG00000240032	109729161	LNCSRLR	2.71148	-4.32178	2.66872	0.00188621	0.00635362
ENSG00000145113	4585	MUC4	40.806	-4.21168	0.549327	4.05858e-15	6.34265e-14
ENSG00000014257	55	ACP3	29.8105	-3.97478	0.562317	3.52029e-13	4.61775e-12
ENSG00000152952	5352	PLOD2	1457.44	-7.37132	0.248835	1.11387e-193	2.29509e-190
ENSG00000239388	142686	ASB14	11.1067	-3.63295	0.874258	6.59636e-06	3.67187e-05
ENSG00000163513	7048	TGFBR2	770.371	-5.3356	0.21126	2.61185e-141	1.48853e-138
ENSG00000144908	10840	ALDH1L1	6.997	-3.19547	1.09103	0.000580142	0.00221205
ENSG00000239219	100128164	FHL1P1	25.7959	-3.13809	0.521517	3.25702e-10	3.18752e-09
ENSG00000271856	101929623	LINC01215	449.751	-2.77004	0.170891	6.19517e-60	5.683e-58
ENSG00000154274	55286	PGCKA1	5.70055	-2.7871	1.08456	0.00165812	0.0056709
ENSG00000145244	10699	CORIN	8.35015	-3.06563	0.965952	0.000226326	0.000945767
ENSG00000250927	645641	MESTP3	13.0433	-7.724	2.71616	2.40206e-08	1.89798e-07
ENSG00000173040	132884	EVC2	8.28938	-6.87947	2.64911	9.63324e-07	6.07e-06
ENSG00000035720	26228	STAP1	229.923	-5.87658	0.350543	1.90297e-63	1.86033e-61
ENSG00000164124	55314	TMEM144	144.987	-5.06955	0.349146	2.74182e-48	1.93269e-46
ENSG00000154447	57630	SH3RF1	33.5164	-3.7713	0.514895	4.67935e-14	6.69557e-13
ENSG00000164303	133121	ENPP6	32.8239	-3.74717	0.50889	3.87632e-14	5.58706e-13
ENSG00000109576	51166	AADAT	16.5737	-6.05148	1.32254	1.78074e-07	1.25457e-06
ENSG00000151612	152485	ZNF827	294.769	-3.23787	0.219041	3.02975e-50	2.24806e-48
ENSG00000179059	132625	ZFP42	301.815	-8.42903	0.650166	1.5825e-37	7.43664e-36
ENSG00000174145	57495	NWD2	6.51294	-6.40051	2.62035	6.07661e-06	3.40164e-05
ENSG00000207697	693158	MIR573	3.96624	-2.53173	1.3425	0.00889543	0.0249972
ENSG00000226887	100288413	ERVMER34-1	296.229	-6.14115	0.345578	1.14403e-70	1.34996e-68
ENSG00000151834	2555	GABRA2	16.8824	-8.19436	2.75662	2.25244e-09	2.00912e-08
ENSG00000197057	401124	DTHD1	2.69249	-2.41029	1.73881	0.0138721	0.0367355
ENSG00000168743	255743	NPNT	4.08804	-3.47344	1.57392	0.00214692	0.00712785
ENSG00000138646	51191	HERC5	24.5262	-8.86299	2.81906	5.46316e-11	5.79779e-10
ENSG00000164125	51313	GASK1B	356.327	-8.96819	0.726169	4.72159e-34	1.92207e-32
ENSG00000138795	51176	LEF1	672.91	-3.39987	0.164695	1.06942e-95	1.98927e-93
ENSG00000151790	6999	TDO2	47.0361	-5.97786	0.75236	2.46253e-15	3.90073e-14
ENSG00000256043	1519	CTSO	6.92943	-6.52263	2.62487	3.73209e-06	2.16198e-05
ENSG00000128052	3791	KDR	30.1453	-4.73553	0.660809	3.36924e-13	4.42828e-12
ENSG00000170365	4086	SMAD1	343.721	-5.36714	0.26517	6.67729e-92	1.16141e-89
ENSG00000118777	9429	ABCG2	90.9417	-5.56295	0.487583	2.57384e-30	9.07372e-29
ENSG00000196526	60312	AFAP1	50.3411	-3.69325	0.421632	3.25649e-19	6.63333e-18
ENSG00000179046	205860	TRIML2	94.0533	-4.60817	0.389514	7.52495e-33	2.93397e-31
ENSG00000150471	23284	ADGRL3	6.56852	-2.57358	1.00268	0.00148829	0.00514524
ENSG00000164023	166929	SGMS2	50.7496	-6.99118	0.989605	5.76739e-12	6.708e-11
ENSG00000047365	116984	ARAP2	118.114	-5.50121	0.421931	3.3501e-39	1.6836e-37
ENSG00000164093	5308	PITX2	3.49146	-5.03706	2.59759	0.000383273	0.00152004
ENSG00000181982	91050	CCDC149	13.6456	-3.42587	0.74423	7.94502e-07	5.07186e-06
ENSG00000072840	2121	EVC	22.4282	-4.26912	0.686786	1.61441e-10	1.6306e-09
ENSG00000130997	353497	POLN	5.18102	-3.1458	1.22651	0.00189208	0.00637178
ENSG00000152208	2895	GRID2	22.21	-4.49886	0.73646	3.46834e-10	3.38198e-09
ENSG00000182308	285429	DCAF4L1	41.5404	-2.61546	0.387811	2.58446e-12	3.10159e-11
ENSG00000138792	2028	ENPEP	23.6171	-4.6081	0.725467	8.81262e-11	9.16717e-10
ENSG00000168772	80319	CXXC4	10.1068	-3.43464	0.905655	2.54187e-05	0.000127766
ENSG00000179299	79730	NSUN7	1.81852	-2.88543	2.95095	0.012249	0.032995
ENSG00000197465	2996	GYPE	861.989	-2.67808	0.157074	4.52739e-66	4.7187e-64
ENSG00000170180	2993	GYPA	1059.41	-4.35165	0.240866	2.83533e-74	3.54893e-72
ENSG00000109738	2743	GLRB	3.05487	-4.64668	2.64216	0.0010181	0.00366887
ENSG00000109265	57482	CRACD	18.2772	-3.70367	0.675007	8.85535e-09	7.41248e-08
ENSG00000145349	817	CAMK2D	95.1354	-7.42039	0.823565	1.04935e-18	2.06523e-17
ENSG00000072832	1400	CRMP1	3.4538	-4.99729	2.61077	0.000449241	0.0017549
ENSG00000250361	2994	GYPB	546.738	-4.25749	0.194235	1.57465e-107	4.09501e-105
ENSG00000163697	323	APBB2	164.13	-6.88355	0.538744	3.51544e-37	1.62353e-35
ENSG00000081051	174	AFP	231.044	-4.91191	0.278022	2.4539e-70	2.82104e-68
ENSG00000145431	56034	PDGFC	114.176	-11.4605	3.10127	6.75079e-18	1.26452e-16
ENSG00000163631	213	ALB	12.4205	-3.02362	0.737988	7.04874e-06	3.90501e-05
ENSG00000196503	132946	ARL9	90.4062	-5.69416	0.50109	5.80029e-30	1.98172e-28
ENSG00000109686	152503	SH3D19	35.9952	-4.12491	0.528871	1.36047e-15	2.17821e-14
ENSG00000250302	107986281	LOC107986281	3.6214	-2.3746	1.34309	0.0120485	0.0325267
ENSG00000074966	7294	TXK	104.641	-3.64594	0.322911	1.87772e-30	6.6618e-29
ENSG00000250626	101930028	LOC101930028	7.13057	-6.59499	2.62305	2.57667e-06	1.53273e-05
ENSG00000248370	105377606	LINC02434	388.324	-2.3954	0.179339	1.7593e-41	9.52013e-40
ENSG00000304354	102723458	LOC102723458	1.80808	-2.72345	3.04411	0.0141565	0.0373629
ENSG00000248429	285505	GASK1B-AS1	6.07001	-6.24884	2.61642	1.09072e-05	5.85843e-05
ENSG00000250131	285500	AGA-DT	24.4289	-2.72747	0.510377	1.46855e-08	1.19202e-07
ENSG00000309702	100505912	LOC100505912	3.51662	-5.03543	2.60815	0.000405544	0.00160126
ENSG00000251600	441046	GUSBP5	25.4515	-4.04367	0.626783	2.58063e-11	2.82026e-10
ENSG00000145391	80854	SETD7	708.182	-2.2359	0.171365	1.0484e-39	5.3798e-38
ENSG00000145362	287	ANK2	125.626	-9.19508	1.30193	2.13595e-15	3.3995e-14
ENSG00000134363	10468	FST	2.49881	-2.20921	1.7538	0.0182025	0.0462257
ENSG00000168246	92181	UBTD2	95.0422	-3.74026	0.323308	6.78724e-32	2.53207e-30
ENSG00000204764	64901	RANBP17	73.093	-10.7145	3.01577	9.54407e-16	1.54376e-14
ENSG00000170214	147	ADRA1B	3.93202	-3.33954	1.62547	0.00304943	0.00972752
ENSG00000039600	11063	SOX30	5.01882	-5.85481	2.60121	3.98745e-05	0.000193563
ENSG00000135074	8728	ADAM19	362.757	-5.86533	0.302578	4.04949e-84	6.30638e-82
ENSG00000113327	2566	GABRG2	125.153	-3.37848	0.271015	1.6748e-36	7.57791e-35
ENSG00000082196	114899	C1QTNF3	49.1046	-2.76384	0.377599	4.00725e-14	5.76467e-13
ENSG00000091010	5459	POU4F3	3.81509	-2.49255	1.32898	0.00955267	0.0265617
ENSG00000050767	91522	COL23A1	970.377	-3.83568	0.203829	6.02026e-80	8.71669e-78
ENSG00000145632	10769	PLK2	203.377	-12.405	3.2029	9.0224e-21	2.02917e-19
ENSG00000039139	1767	DNAH5	22.0065	-2.23368	0.483869	7.84897e-07	5.02012e-06
ENSG00000154153	54463	RETREG1	53.3333	-4.50253	0.489265	9.18121e-21	2.06315e-19
ENSG00000145506	85409	NKD2	190.173	-4.31263	0.283814	6.52907e-53	5.09877e-51
ENSG00000134516	1794	DOCK2	1448.22	-2.56663	0.149185	3.48178e-67	3.71565e-65
ENSG00000113263	3702	ITK	6.97506	-3.74412	1.16245	0.000314281	0.00127107
ENSG00000069011	5307	PITX1	3799.99	-2.35179	0.181057	2.35467e-39	1.19455e-37
ENSG00000174358	340024	SLC6A19	1193.63	-2.43408	0.162986	3.30298e-51	2.51345e-49
ENSG00000038382	7204	TRIO	899.745	-2.6137	0.157774	1.79917e-62	1.70292e-60
ENSG00000155511	2890	GRIA1	5.95704	-6.2224	2.61204	1.15227e-05	6.16307e-05
ENSG00000151883	79668	PARP8	3.84452	-3.3396	1.56268	0.00255983	0.00832736
ENSG00000146013	2676	GFRA3	14.1082	-3.0507	0.709457	2.83067e-06	1.67443e-05
ENSG00000113430	50805	IRX4	26.7927	-4.76784	0.730806	2.10009e-11	2.31494e-10
ENSG00000250802	728723	ZBED3-AS1	2.74709	-2.23114	1.79223	0.0159544	0.0413221
ENSG00000253686	101928136	LINC01484	41.7338	-3.40585	0.427081	2.8453e-16	4.78733e-15
ENSG00000215246	100506688	LINC02982	106.29	-3.32608	0.285351	3.51371e-32	1.32935e-30
ENSG00000224186	100996485	PITX1-AS1	55.5361	-2.16498	0.353246	1.77443e-10	1.78148e-09
ENSG00000241956	102546299	LOC102546299	6.973	-3.73883	1.1676	0.000328859	0.00132583
ENSG00000177034	345778	MTX3	227.05	-6.07124	0.372425	1.06623e-59	9.68133e-58
ENSG00000054598	2296	FOXC1	169.528	-9.64625	1.30513	9.84741e-17	1.70948e-15
ENSG00000187566	378884	NHLRC1	46.9121	-9.97488	2.93675	9.16524e-14	1.27334e-12
ENSG00000124813	860	RUNX2	93.8726	-2.42962	0.277445	3.05179e-19	6.23534e-18
ENSG00000170927	5314	PKHD1	14.6261	-3.56373	0.739082	3.04502e-07	2.067e-06
ENSG00000272398	100133941	CD24	1237.33	-2.19311	0.151468	2.80149e-48	1.96957e-46
ENSG00000008196	7021	TFAP2B	801.315	-11.0862	0.97989	8.56104e-28	2.68206e-26
ENSG00000112414	57211	ADGRG6	1330.77	-4.62086	0.170069	7.05408e-164	6.99817e-161
ENSG00000132429	64208	POPDC3	134.713	-3.55834	0.266695	1.52368e-41	8.27855e-40
ENSG00000131016	9590	AKAP12	534.293	-5.87346	0.255926	1.50895e-117	4.81177e-115
ENSG00000164411	375519	GJB7	7.46054	-2.5297	0.922202	0.000930742	0.00338965
ENSG00000112706	3617	IMPG1	2.80058	-2.32795	1.77848	0.0141388	0.0373231
ENSG00000170899	2941	GSTA4	126.055	-3.63473	0.281596	4.72465e-39	2.35231e-37
ENSG00000112297	202	CRYBG1	95.6623	-4.5673	0.385044	4.92829e-33	1.94131e-31
ENSG00000112144	22858	CILK1	505.406	-2.12566	0.191815	2.73365e-29	9.10739e-28
ENSG00000164484	114801	TMEM200A	10.8072	-7.38122	2.67943	1.0338e-07	7.5289e-07
ENSG00000227507	4050	LTB	39.1633	-3.808	0.488325	1.21004e-15	1.94318e-14
ENSG00000204482	7940	LST1	15.0765	-2.0114	0.581278	0.00010728	0.000482148
ENSG00000137225	11131	CAPN11	33.4568	-2.13052	0.417602	6.7686e-08	5.05587e-07
ENSG00000152894	5796	PTPRK	47.1032	-2.62347	0.384495	1.31228e-12	1.62659e-11
ENSG00000197261	135398	C6orf141	17.6728	-5.32814	1.03729	2.10067e-07	1.46228e-06
ENSG00000275713	8345	H2BC9	98.221	-2.54897	0.264234	8.48e-23	2.09544e-21
ENSG00000196812	80345	ZSCAN16	12.0946	-2.17843	0.714268	0.00038283	0.00151851
ENSG00000196748	389383	CLPSL2	3.24319	-2.85278	1.71938	0.00746243	0.0214865
ENSG00000124743	401265	KLHL31	5.11424	-5.90372	2.60088	3.36939e-05	0.000165237
ENSG00000204264	5696	PSMB8	36.9664	-5.0504	0.65211	4.98909e-15	7.7292e-14
ENSG00000096092	28978	TMEM14A	216.997	-2.18739	0.216716	1.01116e-24	2.77794e-23
ENSG00000244067	2939	GSTA2	17.4389	-5.33505	1.04406	2.78845e-07	1.90006e-06
ENSG00000079691	55604	CARMIL1	165.449	-6.21376	0.439693	2.40465e-45	1.51199e-43
ENSG00000079819	2037	EPB41L2	9717.41	-3.57722	0.139814	2.03802e-145	1.26954e-142
ENSG00000122194	5340	PLG	2.09909	-3.33433	2.93051	0.0082868	0.0235113
ENSG00000025039	58528	RRAGD	265.233	-4.82285	0.261983	3.29086e-76	4.40745e-74
ENSG00000135299	22881	ANKRD6	363.482	-3.77347	0.195746	1.18989e-83	1.83174e-81
ENSG00000096433	3710	ITPR3	2585.64	-2.58284	0.14359	3.51585e-73	4.2807e-71
ENSG00000135547	23493	HEY2	50.3797	-4.18906	0.465161	3.81212e-20	8.24809e-19
ENSG00000137269	55227	LRRC1	19.7173	-8.4781	2.78394	4.86416e-10	4.67162e-09
ENSG00000203799	221262	CCDC162P	10.2871	-2.11609	0.726379	0.000681002	0.00255975
ENSG00000164483	154075	SAMD3	29.8453	-6.16768	1.00424	1.35636e-09	1.24423e-08
ENSG00000146352	134829	CLVS2	4.55089	-5.6436	2.59362	7.36808e-05	0.000341043
ENSG00000186439	10345	TRDN	59.6913	-2.36948	0.336531	2.88818e-13	3.81285e-12
ENSG00000111863	84830	ADTRP	260.649	-2.15517	0.195033	3.91219e-29	1.29054e-27
ENSG00000206503	3105	HLA-A	48.1434	-5.71113	0.688361	1.02927e-16	1.78216e-15
ENSG00000234127	7726	TRIM26	235.576	-8.06751	0.651	1.8265e-34	7.63255e-33
ENSG00000291006	730101	LOC730101	1794.66	-3.8397	0.157979	1.16634e-131	4.73357e-129
ENSG00000249346	100507584	LINC01016	6.02228	-3.45121	1.2006	0.00083593	0.00307445
ENSG00000293489	8418	CMAHP	6.21545	-6.31037	2.61043	7.77635e-06	4.27803e-05
ENSG00000226409	102723341	LOC102723341	6.77489	-2.08562	0.885161	0.00329882	0.0104189
ENSG00000304752	102724443	LOC102724443	33.1023	-7.15975	1.30462	6.56311e-10	6.22519e-09
ENSG00000225096	101927293	LOC101927293	2.71149	-2.35229	1.7121	0.0133637	0.0355613
ENSG00000291097	3139	HLA-L	3.21501	-2.82227	1.64847	0.00648101	0.0189644
ENSG00000310015	105374998	LOC105374998	28.5414	-2.08245	0.44848	6.83551e-07	4.40029e-06
ENSG00000187987	222696	ZSCAN23	27.3162	-2.19339	0.476422	7.04487e-07	4.52853e-06
ENSG00000310469	3136	HLA-H	3.25456	-2.791	1.75535	0.00834797	0.0236498
ENSG00000231863	102724087	LOC102724087	6.14013	-6.29156	2.6089	8.27608e-06	4.52969e-05
ENSG00000226281	105374901	LOC105374901	42.9619	-2.93804	0.391461	1.02346e-14	1.54709e-13
ENSG00000177706	56975	FAM20C	8.02041	-2.2166	0.826189	0.00130953	0.00459124
ENSG00000106066	54504	CPVL	24.7991	-8.88078	2.82075	4.93006e-11	5.25494e-10
ENSG00000106546	196	AHR	215.456	-9.15763	0.975946	1.4322e-19	2.99476e-18
ENSG00000006453	55971	BAIAP2L1	1049.34	-2.81174	0.145207	1.7931e-84	2.82529e-82
ENSG00000128567	5420	PODXL	694.117	-4.49001	0.182897	7.19358e-134	3.21145e-131
ENSG00000236279	154790	CLEC2L	46.4316	-3.64399	0.426626	2.39584e-18	4.59378e-17
ENSG00000106536	11281	POU6F2	195.379	-2.85012	0.215404	6.87205e-41	3.63066e-39
ENSG00000002933	55365	TMEM176A	3.06422	-2.71779	1.73526	0.00916795	0.0256473
ENSG00000106484	4232	MEST	1117.4	-9.239	0.455403	1.27268e-90	2.17134e-88
ENSG00000082014	6604	SMARCD3	177.399	-2.61164	0.217202	4.19818e-34	1.71422e-32
ENSG00000106477	95681	CEP41	141.993	-5.52083	0.387805	3.13873e-46	2.07079e-44
ENSG00000106624	165	AEBP1	623.039	-3.8493	0.217056	3.37587e-71	4.03687e-69
ENSG00000122641	3624	INHBA	11.875	-4.69158	1.06871	5.6352e-06	3.16645e-05
ENSG00000165125	55503	TRPV6	74.2251	-2.46682	0.304223	9.18792e-17	1.5981e-15
ENSG00000128602	6608	SMO	11.4835	-5.43309	1.35332	3.08009e-06	1.80886e-05
ENSG00000146858	92092	ZC3HAV1L	70.083	-8.31608	1.30422	8.43285e-13	1.06851e-11
ENSG00000185899	338398	TAS2R60	4.7028	-5.69448	2.61055	7.29671e-05	0.000338248
ENSG00000146674	3486	IGFBP3	4.62527	-5.68823	2.59452	6.48943e-05	0.000304264
ENSG00000186088	54103	GSAP	102.132	-11.2636	3.06795	2.53875e-17	4.57317e-16
ENSG00000236609	54753	ZNF853	125.227	-7.13297	0.66811	3.11421e-26	9.10669e-25
ENSG00000105991	3198	HOXA1	32.5736	-4.12199	0.553086	2.36708e-14	3.46473e-13
ENSG00000005073	3207	HOXA11	13.7269	-7.81911	2.71813	1.41293e-08	1.15166e-07
ENSG00000153993	223117	SEMA3D	6.66771	-2.51503	1.04911	0.00215885	0.00716302
ENSG00000188037	1180	CLCN1	10.3151	-2.29224	0.739077	0.000342185	0.00137377
ENSG00000106003	3955	LFNG	78.5186	-2.00761	0.308107	1.64332e-11	1.82951e-10
ENSG00000253293	3206	HOXA10	14.4735	-7.92724	2.72699	7.19683e-09	6.08121e-08
ENSG00000122574	644150	WIPF3	767.162	-2.03314	0.14829	1.90015e-43	1.09222e-41
ENSG00000077063	83992	CTTNBP2	60.1638	-7.25278	0.98669	9.24582e-13	1.1671e-11
ENSG00000158560	1780	DYNC1I1	10.2414	-2.2657	0.735537	0.00036625	0.00145966
ENSG00000132437	1644	DDC	3.69971	-3.15704	1.60902	0.00359956	0.0112624
ENSG00000188175	253012	HEPACAM2	143.875	-5.00081	0.340707	2.61507e-49	1.8983e-47
ENSG00000177409	219285	SAMD9L	41.2758	-4.34082	0.521712	2.09111e-17	3.78975e-16
ENSG00000106078	23242	COBL	325.993	-9.75858	0.973711	4.92827e-22	1.17655e-20
ENSG00000122786	800	CALD1	6.42086	-4.39665	1.43455	0.000157153	0.000678512
ENSG00000048052	9734	HDAC9	571.599	-4.88022	0.213373	3.81123e-117	1.17342e-114
ENSG00000066923	10734	STAG3	1109.39	-5.30456	0.182535	1.18973e-186	1.87459e-183
ENSG00000106565	28959	TMEM176B	4.47054	-3.6765	1.51646	0.00118931	0.00421221
ENSG00000266265	136259	KLF14	5.02251	-2.46132	1.20364	0.00584296	0.0173183
ENSG00000233429	100506311	HOTAIRM1	9.46164	-3.71181	1.01113	4.63002e-05	0.000222537
ENSG00000240990	221883	HOXA11-AS	5.83235	-4.19992	1.44112	0.000254282	0.00105306
ENSG00000164542	23366	MATCAP2	231.118	-3.4319	0.219953	6.92126e-56	5.81169e-54
ENSG00000243004	101927668	MACC1-OT1	9.26705	-2.08995	0.742957	0.000948075	0.00344388
ENSG00000304140	107986852	LOC107986852	33.2665	-9.38986	2.87643	3.12073e-12	3.71355e-11
ENSG00000229153	285965	EPHA1-AS1	157.163	-7.77631	0.722807	3.03139e-26	8.89362e-25
ENSG00000232053	105375523	LOC105375523	54.7835	-2.89817	0.352962	3.27573e-17	5.85348e-16
ENSG00000091129	4897	NRCAM	252.459	-6.21065	0.368546	4.00332e-64	3.92794e-62
ENSG00000211772	28638	TRBC2	13.3189	-2.94471	0.693338	3.62883e-06	2.10896e-05
ENSG00000146938	57502	NLGN4X	88.7738	-2.40067	0.272326	1.92908e-19	3.98707e-18
ENSG00000234191	107985711	LINC01283	2.30955	-3.81261	2.75568	0.00436836	0.0133772
ENSG00000131080	60401	EDA2R	8.58092	-3.54516	1.03154	0.000106929	0.000480814
ENSG00000102349	11279	KLF8	83.7417	-10.9455	3.0446	2.1848e-16	3.70627e-15
ENSG00000124429	79983	POF1B	73.3542	-10.7225	3.02349	1.17686e-15	1.8933e-14
ENSG00000198934	57692	MAGEE1	9.43827	-3.36203	0.899384	3.54297e-05	0.000173116
ENSG00000268104	11254	SLC6A14	6.7913	-6.49275	2.62139	4.08112e-06	2.3509e-05
ENSG00000235274	100420320	LOC100420320	1.67294	-2.45777	3.00042	0.0172127	0.0440952
ENSG00000198157	79366	HMGN5	1834.17	-2.70279	0.203816	4.727e-41	2.51225e-39
ENSG00000133131	79710	MORC4	46.9143	-2.60587	0.354826	3.64099e-14	5.27175e-13
ENSG00000236077	100422432	SLC6A14P1	6.91488	-4.51457	1.41864	9.83873e-05	0.000446224
ENSG00000147231	55086	RADX	3.71442	-5.16763	2.60145	0.000286945	0.00117417
ENSG00000204019	203413	CT83	6.25105	-6.31486	2.61424	8.03891e-06	4.40726e-05
ENSG00000277150	474384	F8A3	3.30822	-4.88235	2.61875	0.000594205	0.00226278
ENSG00000073464	1183	CLCN4	163.166	-3.8016	0.262942	3.67425e-48	2.5764e-46
ENSG00000147224	5631	PRPS1	3648.45	-2.19864	0.126909	4.9553e-68	5.46225e-66
ENSG00000182484	653440	WASH6P	484.528	-2.72356	0.194093	1.19314e-45	7.66456e-44
ENSG00000131089	23229	ARHGEF9	215.351	-2.76242	0.207069	2.07256e-41	1.11477e-39
ENSG00000147138	84636	GPR174	3.01515	-4.63068	2.63645	0.00103032	0.00370643
ENSG00000232119	28985	MCTS1	4640.66	-2.02162	0.162831	4.32437e-36	1.92733e-34
ENSG00000198205	7789	ZXDA	21.8477	-3.34302	0.585619	2.24865e-09	2.0064e-08
ENSG00000288722	8263	F8A1	3.45586	-4.99496	2.61294	0.000456308	0.00177938
ENSG00000102174	5251	PHEX	4.88811	-2.90859	1.29235	0.00356433	0.0111666
ENSG00000126890	30848	CTAG2	60.1956	-10.3955	2.98678	8.6059e-15	1.31125e-13
ENSG00000147381	4103	MAGEA4	649.759	-6.53477	0.266581	4.6306e-133	1.96881e-130
ENSG00000198883	114824	PNMA5	191.059	-8.97456	0.978	7.47042e-19	1.48444e-17
ENSG00000196440	100131755	ARMCX4	2.28234	-3.7026	2.81573	0.00530364	0.0158872
ENSG00000157514	1831	TSC22D3	421.776	-4.4267	0.243078	5.56842e-75	7.13663e-73
ENSG00000102038	6594	SMARCA1	385.709	-2.27696	0.203929	8.93549e-30	3.01824e-28
ENSG00000198681	4100	MAGEA1	1688.25	-6.79627	0.20169	2.19527e-249	2.94012e-245
ENSG00000187268	171484	FAM9C	47.064	-9.97811	2.93777	9.33641e-14	1.29578e-12
ENSG00000076770	55796	MBNL3	585.178	-2.37923	0.199868	1.62925e-33	6.51358e-32
ENSG00000174016	169966	TENT5D	3.66632	-5.1524	2.59598	0.000289239	0.00118265
ENSG00000101883	158800	RHOXF1	12.0033	-2.4284	0.684906	7.05482e-05	0.000327846
ENSG00000214897	649238	PNMA6E	4.64616	-5.69141	2.59767	6.60057e-05	0.000308934
ENSG00000129682	2258	FGF13	572.279	-2.7842	0.164391	2.7487e-65	2.81018e-63
ENSG00000101871	4281	MID1	358.035	-5.34574	0.260884	5.82137e-94	1.03954e-91
ENSG00000000003	7105	TSPAN6	101.423	-5.0904	0.416	6.1839e-35	2.63761e-33
ENSG00000056998	8908	GYG2	306.307	-2.53621	0.198118	1.20822e-38	5.91651e-37
ENSG00000169083	367	AR	223.92	-6.45758	0.410921	1.42563e-55	1.18963e-53
ENSG00000102302	2245	FGD1	91.6244	-3.16076	0.315226	1.67672e-24	4.53664e-23
ENSG00000198223	1438	CSF2RA	2.15352	-3.61564	2.7677	0.00552571	0.0164879
ENSG00000175556	79836	LONRF3	2240.47	-2.31826	0.128456	1.35723e-73	1.66765e-71
ENSG00000236393	101927476	LINC03099	816.013	-2.73774	0.169092	8.69391e-60	7.92092e-58
ENSG00000258545	101928969	RHOXF1-AS1	11.8111	-7.54759	2.7015	5.21366e-08	3.94605e-07
ENSG00000229967	105373368	MAGEA4-AS1	36.8691	-4.03941	0.515714	1.02596e-15	1.6565e-14
ENSG00000291200	101928941	RHOXF1P1	4.1113	-5.40837	2.60321	0.000158369	0.000682992
ENSG00000165591	158584	FAAH2	29.9172	-4.12319	0.594151	8.46401e-13	1.07195e-11
ENSG00000147202	1730	DIAPH2	17.2709	-5.2943	1.03593	2.40732e-07	1.65807e-06
ENSG00000178538	767	CA8	2662.75	-2.5115	0.137541	2.44411e-75	3.19355e-73
ENSG00000164949	2669	GEM	48.4779	-3.56804	0.409674	5.39781e-19	1.08223e-17
ENSG00000079112	1015	CDH17	3.65129	-2.33456	1.39996	0.013948	0.0369108
ENSG00000180543	85453	TSPYL5	1017.99	-12.3074	1.32251	5.95832e-26	1.72727e-24
ENSG00000178764	22882	ZHX2	19.8401	-8.49272	2.78104	3.84763e-10	3.73821e-09
ENSG00000104369	56704	JPH1	105.114	-6.21231	0.552535	1.80351e-29	6.05374e-28
ENSG00000177570	401474	SAMD12	8.22987	-6.858	2.65064	1.10276e-06	6.89667e-06
ENSG00000104290	7976	FZD3	532.716	-2.7793	0.197369	5.82085e-46	3.80286e-44
ENSG00000176595	9920	KBTBD11	33.365	-4.87992	0.663136	7.29489e-14	1.02712e-12
ENSG00000169122	90362	FAM110B	5.49102	-6.05661	2.60127	1.9307e-05	9.91294e-05
ENSG00000147689	84985	FAM83A	5844.29	-2.17007	0.162947	3.39381e-41	1.8145e-39
ENSG00000214050	157574	FBXO16	58.9213	-2.21309	0.307395	1.185e-13	1.62897e-12
ENSG00000077782	2260	FGFR1	414.427	-4.21457	0.19991	1.61283e-99	3.24822e-97
ENSG00000003989	6542	SLC7A2	8.84496	-2.905	0.868939	0.000136604	0.000599554
ENSG00000164930	8323	FZD6	151.069	-7.72063	0.722509	7.03652e-26	2.03323e-24
ENSG00000147697	56169	GSDMC	3.21295	-4.79915	2.6213	0.000706764	0.00264405
ENSG00000247081	105369147	LOC105369147	26.73	-9.00998	2.83629	2.71646e-11	2.96629e-10
ENSG00000204949	100131726	FAM83A-AS1	161.275	-2.63963	0.23439	3.29423e-30	1.14895e-28
ENSG00000304228	105375701	LOC105375701	17.6738	-2.4248	0.564214	2.86363e-06	1.69178e-05
ENSG00000254101	107986980	LINC02055	126.852	-3.46712	0.26749	2.61095e-39	1.31956e-37
ENSG00000277332	101928087	LOC101928087	4.51436	-2.87532	1.27238	0.00407307	0.0125736
ENSG00000253301	100507651	LINC01606	281.448	-3.18911	0.215984	1.95311e-50	1.45322e-48
ENSG00000044459	54875	CNTLN	122.308	-9.15556	1.30268	2.98025e-15	4.70135e-14
ENSG00000135052	51280	GOLM1	587.375	-2.91791	0.187966	2.57149e-55	2.11938e-53
ENSG00000070159	5774	PTPN3	15.4831	-5.13264	1.05291	7.46721e-07	4.78887e-06
ENSG00000185972	881	CCIN	2.70104	-4.31372	2.66893	0.00190974	0.006424
ENSG00000171843	4300	MLLT3	149.187	-2.71302	0.2387	7.89388e-31	2.84967e-29
ENSG00000120160	54586	EQTN	2.88413	-4.38585	2.72558	0.00196307	0.00658931
ENSG00000181634	9966	TNFSF15	1.87913	-2.80818	3.05707	0.0131996	0.035177
ENSG00000136943	1515	CTSV	38.1609	-2.64829	0.406651	1.08659e-11	1.23328e-10
ENSG00000106853	22949	PTGR1	116.521	-8.24306	0.978504	4.09409e-16	6.81568e-15
ENSG00000130707	445	ASS1	361.834	-3.3639	0.266642	2.09059e-37	9.78994e-36
ENSG00000165188	138065	RNF183	52.9077	-5.38081	0.60529	3.59685e-19	7.30995e-18
ENSG00000119411	54836	BSPRY	31.1499	-6.24606	1.00405	9.43014e-10	8.79818e-09
ENSG00000119431	81932	HDHD3	663.783	-2.23398	0.17841	2.94459e-36	1.32339e-34
ENSG00000165238	65268	WNK2	742.183	-2.63828	0.168091	2.38545e-56	2.01566e-54
ENSG00000212864	727800	RNF208	266.949	-2.25418	0.21891	1.42732e-25	4.07158e-24
ENSG00000119408	10783	NEK6	500.529	-5.09898	0.222443	3.06921e-117	9.55953e-115
ENSG00000235204	613206	LOC613206	4.36353	-5.55445	2.59123	9.47962e-05	0.000431252
ENSG00000107020	55848	PLGRKT	65.4624	-10.5356	2.99799	2.79372e-15	4.4123e-14
ENSG00000120162	79817	MOB3B	1487.47	-10.7552	0.648045	2.35734e-60	2.17737e-58
ENSG00000147894	203228	C9orf72	369.771	-2.1783	0.192092	1.48008e-30	5.27201e-29
ENSG00000197694	6709	SPTAN1	2065.17	-2.39933	0.150433	4.50887e-58	3.92125e-56
ENSG00000180071	253650	ANKRD18A	27.1662	-2.23496	0.459374	2.11883e-07	1.47339e-06
ENSG00000178445	2731	GLDC	3.00028	-2.74109	1.67455	0.00834084	0.0236396
ENSG00000165092	216	ALDH1A1	115.405	-3.4574	0.285848	1.11467e-34	4.71745e-33
ENSG00000290579	105379443	LOC105379443	2.13264	-3.44395	2.87491	0.00722432	0.020884
ENSG00000291187	158035	REXO6P	8.61297	-6.94075	2.65807	8.23434e-07	5.23783e-06
ENSG00000234323	100996590	LINC01505	2.99205	-4.62599	2.6298	0.00101694	0.0036652
ENSG00000291168	138649	ANKRD19P	18.7777	-2.80452	0.622201	1.07803e-06	6.7452e-06
ENSG00000286322	105376020	LOC105376020	90.7452	-2.13131	0.272377	1.11584e-15	1.79621e-14
ENSG00000290559	100996643	LOC100996643	17.3152	-5.31185	1.03407	2.28558e-07	1.57991e-06
ENSG00000238113	442421	PTGER4P2-CDK2AP2P2	16.9638	-2.48542	0.596358	5.21316e-06	2.94909e-05
ENSG00000289843	101929959	BMS1P14	7.92436	-2.10229	0.831083	0.00196672	0.00659908
ENSG00000288838	124906869	LOC124906869	57.8371	-2.8027	0.35866	9.15819e-16	1.48583e-14
ENSG00000149050	7761	ZNF214	36.859	-2.60825	0.442187	5.92298e-10	5.63999e-09
ENSG00000162174	80150	ASRGL1	280.313	-2.05479	0.188689	2.51748e-28	8.05654e-27
ENSG00000255353	341230	ASS1P13	4.76377	-2.91624	1.28422	0.00361643	0.0113086
ENSG00000154127	84959	UBASH3B	714.807	-8.05297	0.390063	1.29894e-94	2.38311e-92
ENSG00000149571	84623	KIRREL3	10.1972	-3.1345	0.849062	3.51837e-05	0.000172039
ENSG00000168070	283129	MAJIN	7.64005	-2.32273	0.914082	0.00177615	0.00602685
ENSG00000244734	3043	HBB	1.68133	-2.51554	2.98561	0.0164703	0.0424412
ENSG00000223609	3045	HBD	115.015	-2.29211	0.248422	4.95539e-21	1.12487e-19
ENSG00000149269	5058	PAK1	1263.77	-3.16165	0.144713	8.70706e-107	2.17969e-104
ENSG00000166402	7275	TUB	6.30455	-4.35129	1.42839	0.000161784	0.000696598
ENSG00000109927	7007	TECTA	3.61874	-2.2113	1.43964	0.0169993	0.0436194
ENSG00000110079	51338	MS4A4A	258.823	-2.73484	0.197351	1.43865e-44	8.65972e-43
ENSG00000166670	4319	MMP10	5.51318	-3.29027	1.22158	0.00138947	0.00483859
ENSG00000196611	4312	MMP1	35.8547	-2.66227	0.447424	4.11194e-10	3.97482e-09
ENSG00000182103	220382	FAM181B	10.7901	-4.52895	1.11255	1.87696e-05	9.66108e-05
ENSG00000175591	5029	P2RY2	5.65133	-2.65136	1.14582	0.00285308	0.00917438
ENSG00000110693	55553	SOX6	223.369	-2.06785	0.220531	1.23159e-21	2.88118e-20
ENSG00000166833	89797	NAV2	321.901	-6.04112	0.327162	1.722e-76	2.3414e-74
ENSG00000137501	54843	SYTL2	36.7336	-4.28693	0.564168	6.05591e-15	9.32798e-14
ENSG00000110324	3587	IL10RA	436.833	-2.22564	0.192575	1.18075e-31	4.37448e-30
ENSG00000166689	144100	PLEKHA7	312.819	-3.56864	0.211725	1.73204e-64	1.7247e-62
ENSG00000137747	84000	TMPRSS13	23.3058	-2.02492	0.481441	5.47025e-06	3.0806e-05
ENSG00000166313	322	APBB1	172.178	-2.54837	0.220479	1.20467e-31	4.45694e-30
ENSG00000134569	4038	LRP4	73.2528	-2.71453	0.299934	2.48878e-20	5.46431e-19
ENSG00000150687	11098	PRSS23	182.309	-2.67437	0.267342	2.33062e-24	6.27417e-23
ENSG00000177112	100129827	IRAG1-AS1	14.9176	-3.33897	0.702987	3.58856e-07	2.4188e-06
ENSG00000251364	100506258	SYT9-AS1	5.25668	-3.20485	1.22924	0.00175144	0.00595131
ENSG00000254968	101928823	LINC02763	2.87162	-4.49595	2.64555	0.00133838	0.00467954
ENSG00000165309	219681	ARMC3	2.79425	-4.43077	2.65449	0.00153909	0.0053051
ENSG00000182022	51363	CHST15	15.753	-8.08057	2.74105	3.38719e-09	2.96017e-08
ENSG00000165646	6571	SLC18A2	80.1291	-4.29359	0.373554	3.38263e-31	1.22941e-29
ENSG00000148677	27063	ANKRD1	9.02425	-5.04593	1.37147	1.50373e-05	7.85624e-05
ENSG00000148798	9118	INA	63.4589	-10.4828	2.99177	3.95774e-15	6.19591e-14
ENSG00000177791	58529	MYOZ1	6.68836	-2.68485	1.01513	0.0012627	0.00444335
ENSG00000099282	23555	TSPAN15	19.7276	-3.64239	0.64082	2.86122e-09	2.52523e-08
ENSG00000185745	3434	IFIT1	34.6908	-3.58626	0.50057	1.16357e-13	1.60326e-12
ENSG00000165996	9200	HACD1	42.3025	-2.18611	0.374556	1.0944e-09	1.01294e-08
ENSG00000107798	3988	LIPA	30.0602	-2.94205	0.462366	3.57316e-11	3.85463e-10
ENSG00000119922	3433	IFIT2	90.7064	-4.40837	0.369442	1.37896e-33	5.52122e-32
ENSG00000188816	3167	HMX2	33.1768	-3.46362	0.488399	2.77463e-13	3.672e-12
ENSG00000171772	93426	SYCE1	7.7284	-4.71839	1.40648	5.11197e-05	0.000243559
ENSG00000183049	57118	CAMK1D	6.16941	-2.44869	1.02483	0.00247399	0.00806971
ENSG00000128805	58504	ARHGAP22	366.815	-4.41923	0.214377	1.79728e-95	3.32014e-93
ENSG00000048740	10659	CELF2	6558.93	-4.07457	0.173959	1.82108e-122	6.77492e-120
ENSG00000223601	340900	EBLN1	9.74528	-3.43001	0.901657	2.82714e-05	0.00014102
ENSG00000128815	57705	WDFY4	2.15146	-3.55249	2.81039	0.0061585	0.0181316
ENSG00000151474	55691	FRMD4A	233.618	-2.17311	0.194033	8.21817e-30	2.79001e-28
ENSG00000119938	5507	PPP1R3C	157.753	-6.36969	0.479316	1.74127e-40	9.07426e-39
ENSG00000152778	24138	IFIT5	3.77821	-2.4082	1.35021	0.011042	0.0301255
ENSG00000122863	9469	CHST3	32.2905	-4.84228	0.659185	9.46666e-14	1.31249e-12
ENSG00000122378	84293	PRXL2A	840.114	-8.69631	0.437792	3.06269e-87	5.00227e-85
ENSG00000012779	240	ALOX5	195.864	-2.07612	0.241462	1.75929e-18	3.40986e-17
ENSG00000287402	105376473	LOC105376473	1.6981	-2.3577	3.05791	0.01839	0.046612
ENSG00000297977	105378414	LOC105378414	14.898	-2.33109	0.615067	2.51091e-05	0.000126305
ENSG00000225936	105378500	SLC18A2-AS1	12.2542	-2.81535	0.716129	1.46068e-05	7.6507e-05
ENSG00000228566	124902438	LOC124902438	4.14582	-2.04643	1.19714	0.013864	0.0367213
ENSG00000181800	414196	CELF2-AS1	19.7425	-4.04132	0.733571	7.97216e-09	6.70462e-08
ENSG00000099204	3983	ABLIM1	534.425	-4.48795	0.200798	1.61307e-111	4.646e-109
ENSG00000166527	338339	CLEC4D	18.3449	-8.34741	2.76881	9.13395e-10	8.53075e-09
ENSG00000205846	93978	CLEC6A	18.0475	-8.31465	2.76596	1.14767e-09	1.06042e-08
ENSG00000179715	91523	PCED1B	783.429	-3.23954	0.191808	5.88447e-65	5.94798e-63
ENSG00000139044	283358	B4GALNT3	13.0823	-4.86411	1.06697	2.94731e-06	1.73815e-05
ENSG00000177425	5074	PAWR	301.843	-7.95957	0.569315	5.9642e-44	3.51114e-42
ENSG00000090382	4069	LYZ	368.005	-2.15093	0.173468	4.72088e-36	2.0936e-34
ENSG00000050438	9498	SLC4A8	5.95313	-2.90197	1.07777	0.00120937	0.00427589
ENSG00000151572	121601	ANO4	15.2641	-8.02513	2.73499	4.29508e-09	3.71003e-08
ENSG00000256597	400087	LINC02393	115.118	-2.64063	0.273779	7.45758e-23	1.84962e-21
ENSG00000111199	59341	TRPV4	13.089	-2.56189	0.689551	3.3661e-05	0.000165106
ENSG00000169884	7480	WNT10B	139.216	-2.2222	0.23774	1.93883e-21	4.49251e-20
ENSG00000118971	894	CCND2	980.48	-6.5937	0.23745	2.09203e-170	2.33488e-167
ENSG00000134531	2012	EMP1	43.2495	-4.14183	0.502392	2.44157e-17	4.40997e-16
ENSG00000135116	8739	HRK	8.22644	-2.4734	0.912379	0.00104501	0.00375627
ENSG00000122986	84329	HVCN1	117.975	-2.46401	0.269021	8.19304e-21	1.84419e-19
ENSG00000261308	401720	FIGNL2	3.67883	-2.21973	1.38661	0.0150133	0.0392683
ENSG00000139132	121512	FGD4	71.0321	-6.59513	0.737117	7.40478e-19	1.47249e-17
ENSG00000118308	4033	IRAG2	215.432	-3.07402	0.209893	1.69517e-49	1.23388e-47
ENSG00000186710	387885	CFAP73	4.26606	-2.56179	1.35423	0.00786314	0.0224903
ENSG00000111348	397	ARHGDIB	1465.82	-3.39029	0.1712	2.22134e-88	3.6957e-86
ENSG00000135127	92558	BICDL1	104.864	-3.41476	0.290639	1.15148e-32	4.4443e-31
ENSG00000123094	11228	RASSF8	308.951	-4.45311	0.260315	5.67416e-67	6.00744e-65
ENSG00000171847	55138	FAM90A1	25.0028	-3.6815	0.586771	6.61088e-11	6.97711e-10
ENSG00000123364	3229	HOXC13	99.8886	-5.57165	0.466403	3.59844e-33	1.42586e-31
ENSG00000123407	3228	HOXC12	111.801	-4.93242	0.375623	6.34893e-40	3.27673e-38
ENSG00000123388	3227	HOXC11	8.85794	-7.0162	2.64902	4.45389e-07	2.96845e-06
ENSG00000180818	3226	HOXC10	18.2248	-2.19967	0.537111	8.03278e-06	4.40553e-05
ENSG00000120645	440073	IQSEC3	20.772	-2.45518	0.521574	4.51844e-07	3.00623e-06
ENSG00000010379	6540	SLC6A13	17.6664	-2.78651	0.624756	1.23852e-06	7.69367e-06
ENSG00000017427	3479	IGF1	7.55168	-4.70759	1.4096	5.71841e-05	0.000270481
ENSG00000152936	160492	LMNTD1	73.8113	-8.39036	1.29876	4.14472e-13	5.38412e-12
ENSG00000110881	41	ASIC1	344.479	-3.28512	0.189238	2.11665e-68	2.36236e-66
ENSG00000293237	93164	HTR7P1	6.61459	-2.03627	0.88847	0.0039906	0.0123438
ENSG00000013588	9052	GPRC5A	93.2585	-4.73074	0.423106	1.22768e-29	4.13643e-28
ENSG00000123360	5153	PDE1B	87.3149	-4.31487	0.380802	2.62033e-30	9.22313e-29
ENSG00000139263	121227	LRIG3	10.329	-7.3045	2.67484	1.38375e-07	9.89991e-07
ENSG00000111339	420	ART4	30.7833	-3.71105	0.552445	2.56127e-12	3.07513e-11
ENSG00000139211	347902	AMIGO2	968.069	-2.35138	0.174499	3.27128e-42	1.80669e-40
ENSG00000183542	8302	KLRC4	11.1586	-4.08014	0.956493	6.10153e-06	3.41202e-05
ENSG00000205810	3823	KLRC3	4.03898	-5.37329	2.59412	0.000161898	0.000696865
ENSG00000134545	3821	KLRC1	3.00044	-4.64347	2.62181	0.00095665	0.00347267
ENSG00000136026	10970	CKAP4	55.3874	-2.53186	0.364008	6.67494e-13	8.52216e-12
ENSG00000226711	440078	FAM66C	7.34772	-3.28266	1.02624	0.000252409	0.00104628
ENSG00000249196	283352	TMEM132D-AS1	508.063	-2.54418	0.169731	1.47677e-51	1.1302e-49
ENSG00000255920	103752584	CCND2-AS1	5.57472	-6.07666	2.60568	1.87769e-05	9.66297e-05
ENSG00000246695	100506451	RASSF8-AS1	54.8776	-7.11225	0.986611	2.2928e-12	2.76271e-11
ENSG00000258274	101928731	CRADD-AS1	4.17175	-3.53833	1.54277	0.00174357	0.00592756
ENSG00000245648	101928100	KLRK1-AS1	87.2044	-3.71098	0.353028	1.34363e-26	3.98566e-25
ENSG00000226091	389634	LINC00937	5.82448	-2.81405	1.08631	0.00152494	0.00526107
ENSG00000247774	100233209	PCED1B-AS1	74.9612	-2.75264	0.311676	1.39521e-19	2.92426e-18
ENSG00000184344	9573	GDF3	12.4916	-7.64902	2.70498	3.03652e-08	2.36374e-07
ENSG00000249641	100874366	HOXC13-AS	9.51749	-7.15376	2.65904	2.44346e-07	1.67994e-06
ENSG00000228630	100124700	HOTAIR	4.01382	-5.36352	2.59303	0.000165222	0.000709804
ENSG00000102547	81617	CAB39L	275.39	-4.53207	0.243318	2.90111e-78	4.06854e-76
ENSG00000120675	29103	DNAJC15	20.1584	-2.36846	0.597755	1.06258e-05	5.71645e-05
ENSG00000150907	2308	FOXO1	150.353	-2.11054	0.227096	2.73965e-21	6.29368e-20
ENSG00000182968	6656	SOX1	293.875	-10.4646	1.30867	2.22809e-19	4.58032e-18
ENSG00000133106	94240	EPSTI1	8.55854	-6.94372	2.64782	6.57601e-07	4.24855e-06
ENSG00000127863	55504	TNFRSF19	18.6007	-2.55668	0.578971	1.7358e-06	1.05431e-05
ENSG00000132972	56163	RNF17	9.45818	-5.11596	1.37142	1.16833e-05	6.23651e-05
ENSG00000229375	100874248	USP24P1	33.4078	-6.36376	0.998767	4.45308e-10	4.28911e-09
ENSG00000187721	645686	GTF2IP3	11.6028	-4.64286	1.08081	7.85327e-06	4.31326e-05
ENSG00000152213	115761	ARL11	49.0267	-2.09457	0.336543	1.02921e-10	1.06114e-09
ENSG00000227640	100507533	SOX21-AS1	15.7451	-2.97141	0.704559	3.16568e-06	1.85549e-05
ENSG00000125285	11166	SOX21	10.2551	-3.52237	0.890334	1.58419e-05	8.23964e-05
ENSG00000198033	7278	TUBA3C	618.572	-6.09139	0.254045	5.99371e-128	2.39623e-125
ENSG00000120693	4093	SMAD9	17.5622	-2.04419	0.541134	3.28218e-05	0.000161285
ENSG00000290437	101928697	LOC101928697	32.9211	-9.36701	2.87153	3.45472e-12	4.09279e-11
ENSG00000287861	107984132	LOC107984132	76.0398	-6.69992	0.73221	1.4041e-19	2.94059e-18
ENSG00000272143	283481	FGF14-AS2	14.6532	-2.07103	0.627141	0.000182237	0.000775934
ENSG00000126778	6495	SIX1	162.445	-2.01474	0.210214	2.03408e-22	4.96672e-21
ENSG00000033170	2530	FUT8	480.513	-3.80766	0.208548	6.84466e-76	9.12144e-74
ENSG00000182732	9628	RGS6	143.606	-8.5553	0.976869	2.7039e-17	4.86086e-16
ENSG00000100600	5641	LGMN	98.6972	-3.62794	0.30878	1.02409e-32	3.95833e-31
ENSG00000169413	6039	RNASE6	4.06321	-3.43211	1.56737	0.00218453	0.00723622
ENSG00000205978	57523	NYNRIN	315.902	-4.16054	0.224378	1.68718e-77	2.3416e-75
ENSG00000021645	9369	NRXN3	8.70808	-4.98047	1.37808	1.97513e-05	0.000101178
ENSG00000126822	26030	PLEKHG3	21.9723	-3.64501	0.607799	4.33467e-10	4.17806e-09
ENSG00000168952	29091	STXBP6	82.0328	-3.24297	0.30987	2.19443e-26	6.47356e-25
ENSG00000100599	79890	RIN3	314.011	-2.27171	0.220435	1.28242e-25	3.67389e-24
ENSG00000226777	9834	FAM30A	31.01	-3.3493	0.498192	3.48377e-12	4.12356e-11
ENSG00000257056	105370424	LINC02282	4.87339	-5.7946	2.59631	4.64945e-05	0.00022339
ENSG00000259129	100506433	LINC00648	93.3294	-5.60332	0.480977	1.80131e-31	6.63685e-30
ENSG00000258702	105370645	LOC105370645	12.6903	-2.24072	0.65741	0.000125275	0.00055538
ENSG00000196273	283601	LINC00523	3.80558	-3.25911	1.57836	0.00286867	0.00921687
ENSG00000223403	378881	MIR381HG	118.481	-11.512	3.10017	5.15626e-18	9.71838e-17
ENSG00000214548	55384	MEG3	9060.13	-11.1545	1.14732	9.86496e-24	2.56049e-22
ENSG00000248905	342184	FMN1	15.3291	-5.91754	1.33398	3.72822e-07	2.50726e-06
ENSG00000166450	283659	PRTG	906.253	-5.57232	0.205972	1.97132e-162	1.82082e-159
ENSG00000129028	56906	THAP10	9.98018	-7.22732	2.67938	2.41468e-07	1.66229e-06
ENSG00000137831	55075	UACA	530.354	-8.7893	0.556673	3.53246e-55	2.90247e-53
ENSG00000166415	256764	WDR72	75.8691	-6.69198	0.732865	1.50332e-19	3.13614e-18
ENSG00000103942	9455	HOMER2	43.8221	-5.55182	0.68759	4.79103e-16	7.93645e-15
ENSG00000169330	23251	MINAR1	39.1418	-2.15956	0.39554	9.70305e-09	8.07213e-08
ENSG00000166173	55323	LARP6	6.91378	-6.51651	2.63352	4.42838e-06	2.5335e-05
ENSG00000237289	1159	CKMT1B	27.5856	-2.2945	0.454736	8.79761e-08	6.4651e-07
ENSG00000244056	107080636	RN7SL417P	2.51574	-2.14351	1.72456	0.0177632	0.0452588
ENSG00000170776	11214	AKAP13	52.4557	-4.85768	0.530427	1.8198e-20	4.03854e-19
ENSG00000169857	57099	AVEN	328.666	-3.46598	0.194212	2.93417e-72	3.55632e-70
ENSG00000137821	54839	LRRC49	2.14514	-3.5972	2.77495	0.00568393	0.0169072
ENSG00000182636	4692	NDN	36.9995	-4.8178	0.620567	2.758e-15	4.35845e-14
ENSG00000058335	5923	RASGRF1	9.10214	-4.21771	1.11142	4.7676e-05	0.000228698
ENSG00000103811	1512	CTSH	3181.59	-2.20078	0.149059	4.62411e-50	3.41216e-48
ENSG00000171016	26108	PYGO1	64.5933	-5.48338	0.586087	3.61171e-21	8.2125e-20
ENSG00000175318	196996	GRAMD2A	9.56974	-3.07743	0.847294	5.03266e-05	0.000240165
ENSG00000188869	342125	TMC3	4.67971	-2.84221	1.28383	0.00402215	0.0124322
ENSG00000140465	1543	CYP1A1	61.1232	-4.97016	0.498016	9.76938e-24	2.53814e-22
ENSG00000140563	55784	MCTP2	3.6956	-3.20354	1.57333	0.00312428	0.0099416
ENSG00000183496	84206	MEX3B	765.009	-2.28287	0.166099	9.25924e-44	5.3917e-42
ENSG00000128965	79094	CHAC1	302.904	-2.25283	0.656111	8.22437e-05	0.000378064
ENSG00000069974	5873	RAB27A	5072.8	-2.00075	0.150274	4.01112e-41	2.13602e-39
ENSG00000185442	400451	FAM174B	141.93	-4.66769	0.325298	1.84812e-47	1.26285e-45
ENSG00000198794	192683	SCAMP5	7.2113	-2.75904	0.988898	0.000751981	0.00279797
ENSG00000137801	7057	THBS1	545.416	-3.29398	0.186515	1.26781e-70	1.48945e-68
ENSG00000255346	79400	NOX5	2.31161	-3.85962	2.72474	0.00395735	0.0122616
ENSG00000198838	6263	RYR3	21.3664	-6.45833	1.316	2.62366e-08	2.0573e-07
ENSG00000154237	79705	LRRK1	161.774	-5.30052	0.347585	8.02325e-53	6.24741e-51
ENSG00000128739	6638	SNRPN	1.84985	-2.93761	2.94366	0.0116696	0.0316242
ENSG00000259772	283710	LINC03034	3.15014	-4.76321	2.62704	0.000772167	0.00286432
ENSG00000259448	102725022	LINC02352	9.59094	-4.34114	1.09847	3.03753e-05	0.000150367
ENSG00000259540	102723335	LOC102723335	2.1828	-3.66065	2.75551	0.00517567	0.0155473
ENSG00000258476	101927129	LINC01580	47.3001	-6.8819	0.993948	1.36876e-11	1.53726e-10
ENSG00000259583	101927751	ALDH1A3-AS1	5.78013	-6.15542	2.61332	1.52935e-05	7.97917e-05
ENSG00000104081	90427	BMF	301.685	-2.00954	0.213342	9.56298e-22	2.25686e-20
ENSG00000259343	105370921	LOC105370921	112.372	-3.14504	0.267133	9.41579e-33	3.64995e-31
ENSG00000242173	398	ARHGDIG	27.5545	-3.82479	0.626365	1.67424e-10	1.68849e-09
ENSG00000150394	1006	CDH8	15.1111	-4.58824	0.910103	2.09393e-07	1.45799e-06
ENSG00000087245	4313	MMP2	10.5527	-3.96286	0.966156	1.07596e-05	5.7815e-05
ENSG00000261807	101927580	LINC02141	13.2485	-2.8587	0.73679	1.42875e-05	7.49961e-05
ENSG00000087253	54947	LPCAT2	445.372	-8.34243	0.527953	1.1284e-55	9.44544e-54
ENSG00000178573	4094	MAF	70.4777	-3.08498	0.322379	1.57959e-22	3.87108e-21
ENSG00000152910	85445	CNTNAP4	8.90732	-7.01708	2.66093	5.75024e-07	3.75307e-06
ENSG00000154118	57338	JPH3	19.7658	-3.02065	0.599531	7.91189e-08	5.86084e-07
ENSG00000052344	5652	PRSS8	110.335	-5.31737	0.444345	2.30935e-33	9.20508e-32
ENSG00000169896	3684	ITGAM	115.353	-7.01148	0.674193	5.06274e-25	1.40675e-23
ENSG00000005187	6296	ACSM3	7963.17	-2.32142	0.153511	1.91171e-52	1.47997e-50
ENSG00000283399	100887080	LOC100887080	35.8162	-2.19398	0.396432	6.6881e-09	5.66563e-08
ENSG00000200893	106479983	RNU6-944P	2.35971	-3.91574	2.71396	0.00361631	0.0113086
ENSG00000166743	116285	ACSM1	104.63	-3.38015	0.31351	6.33357e-28	2.00533e-26
ENSG00000183044	18	ABAT	39.3939	-2.1382	0.379721	3.80172e-09	3.30304e-08
ENSG00000140832	91862	MARVELD3	5.91197	-3.41187	1.22884	0.00107371	0.00384549
ENSG00000172828	23491	CES3	109.117	-2.56798	0.262118	2.01659e-23	5.15422e-22
ENSG00000103196	83716	CRISPLD2	53.3566	-2.05149	0.320513	3.54431e-11	3.82506e-10
ENSG00000159753	146206	CARMIL2	315.325	-3.14817	0.244475	8.29393e-39	4.09892e-37
ENSG00000184860	93517	SDR42E1	68.1068	-2.35476	0.301148	9.308e-16	1.50923e-14
ENSG00000183971	283869	NPW	137.88	-2.97617	0.276288	7.12343e-28	2.24745e-26
ENSG00000103534	79838	TMC5	97.4213	-2.36657	0.295826	2.05599e-16	3.48997e-15
ENSG00000166446	124359	CDYL2	2.49486	-2.05967	1.7532	0.0198527	0.0497352
ENSG00000103257	8140	SLC7A5	12517.1	-2.25398	0.209074	7.33481e-28	2.31142e-26
ENSG00000162104	115	ADCY9	281.58	-4.5399	0.241419	7.83341e-80	1.1281e-77
ENSG00000167693	64359	NXN	297.759	-4.99614	0.290176	4.90571e-67	5.21446e-65
ENSG00000166292	55273	TMEM100	119.273	-3.08697	0.263265	1.17242e-32	4.51861e-31
ENSG00000064195	1747	DLX3	136.442	-8.47879	0.988522	1.09792e-16	1.89734e-15
ENSG00000065320	9423	NTN1	250.633	-7.90882	0.611779	1.41535e-37	6.66283e-36
ENSG00000180336	284071	MEIOC	16.1625	-3.04388	0.694189	1.58429e-06	9.68437e-06
ENSG00000273706	3975	LHX1	15.0639	-3.1902	0.680985	5.27518e-07	3.47092e-06
ENSG00000159842	29	ABR	468.901	-2.89937	0.201427	8.33862e-48	5.77153e-46
ENSG00000180016	8387	OR1E1	1.88751	-2.89329	3.00723	0.0122378	0.0329748
ENSG00000141255	84690	SPATA22	128.326	-6.51459	0.548155	1.51637e-32	5.79421e-31
ENSG00000006047	51087	YBX2	63.654	-5.1603	0.522193	2.39555e-23	6.10535e-22
ENSG00000267369	645744	TAF5LP1	3.90685	-2.52941	1.36058	0.00956316	0.0265863
ENSG00000108679	3959	LGALS3BP	637.451	-2.37539	0.204513	5.96572e-32	2.23493e-30
ENSG00000126860	2123	EVI2A	9.19949	-2.17013	0.818975	0.00132224	0.00463095
ENSG00000171246	4884	NPTX1	8.58741	-2.27443	0.824521	0.000945187	0.00343525
ENSG00000168961	3965	LGALS9	41.9525	-2.12033	0.38653	8.4684e-09	7.10634e-08
ENSG00000196689	7442	TRPV1	34.3107	-2.51166	0.415308	2.77096e-10	2.7318e-09
ENSG00000083454	5026	P2RX5	116.117	-3.69827	0.30741	4.19371e-34	1.71422e-32
ENSG00000108375	54894	RNF43	128.973	-4.19439	0.307327	3.57532e-43	2.04197e-41
ENSG00000186868	4137	MAPT	168.296	-2.97035	0.253817	1.48261e-32	5.68142e-31
ENSG00000267123	101928710	SCAT1	33.2371	-3.5523	0.490352	8.56941e-14	1.19366e-12
ENSG00000167291	125058	TBC1D16	380.075	-2.45018	0.180178	6.43491e-43	3.6364e-41
ENSG00000167723	162514	TRPV3	59.7219	-3.47248	0.401268	7.53977e-19	1.49711e-17
ENSG00000141485	284111	SLC13A5	2.65294	-4.26831	2.67392	0.00207536	0.00692526
ENSG00000159961	8392	OR3A3	5.21013	-3.16466	1.25951	0.00216977	0.00719389
ENSG00000205045	100506736	SLFN12L	11.9588	-3.46364	0.824393	5.07398e-06	2.87583e-05
ENSG00000276070	9560	CCL4L2	7.36514	-2.00695	0.852568	0.00345202	0.0108541
ENSG00000290404	26083	TBC1D29P	1.79337	-2.7247	3.02895	0.01414	0.0373231
ENSG00000121068	6909	TBX2	6.50218	-4.44994	1.4216	0.000129961	0.00057416
ENSG00000159184	10481	HOXB13	3.14731	-2.84109	1.65207	0.00677887	0.0197347
ENSG00000271605	284021	MILR1	219.195	-2.12914	0.191941	2.65095e-29	8.8429e-28
ENSG00000161405	22806	IKZF3	436.865	-2.96068	0.185705	3.60327e-58	3.15416e-56
ENSG00000267280	101927855	LOC101927855	18.1626	-8.32366	2.77479	1.45148e-09	1.32333e-08
ENSG00000266389	101928235	PIK3R5-DT	2.83397	-4.47897	2.64026	0.00135923	0.00474191
ENSG00000262003	101927727	LOC101927727	7.01349	-4.58097	1.40505	7.88427e-05	0.000364055
ENSG00000290810	284100	YWHAEP7	16.5729	-3.30421	0.689342	2.59684e-07	1.77855e-06
ENSG00000108813	1748	DLX4	821.154	-6.57075	0.263531	1.39679e-137	7.05933e-135
ENSG00000225180	388428	PVALEF	16.5933	-5.26369	1.03837	3.49601e-07	2.3582e-06
ENSG00000277268	102723471	LHX1-DT	6.16925	-3.48788	1.19508	0.000725497	0.00270808
ENSG00000172716	91607	SLFN11	17.5204	-2.31338	0.551951	4.92464e-06	2.79888e-05
ENSG00000277632	6348	CCL3	1.8959	-2.83818	3.05287	0.0128722	0.0344358
ENSG00000265514	105371969	LINC01892	6.84891	-2.74943	0.972621	0.000769326	0.00285536
ENSG00000071991	28513	CDH19	11.3144	-2.17922	0.730093	0.00045883	0.00178767
ENSG00000198795	25925	ZNF521	827.243	-3.71403	0.159615	7.38619e-121	2.53649e-118
ENSG00000264685	100422496	PRPF19P1	2.18912	-3.59519	2.80508	0.00584224	0.0173183
ENSG00000141682	5366	PMAIP1	1475.05	-2.17238	0.161685	6.70844e-42	3.68222e-40
ENSG00000119547	9480	ONECUT2	884.651	-3.31962	0.174745	2.01577e-81	3.01645e-79
ENSG00000101638	29906	ST8SIA5	6.06071	-4.28679	1.44562	0.000221686	0.000927972
ENSG00000171791	596	BCL2	170.676	-2.60912	0.223309	2.63892e-32	1.00549e-30
ENSG00000181626	342850	ANKRD62	84.1545	-7.75978	0.979359	1.7497e-14	2.59223e-13
ENSG00000267414	101927943	SETBP1-DT	10.6271	-7.35122	2.67975	1.15859e-07	8.37622e-07
ENSG00000053747	3909	LAMA3	49.1475	-6.42012	0.84264	4.69677e-14	6.71333e-13
ENSG00000082397	23136	EPB41L3	461.626	-9.74237	0.815435	1.89897e-31	6.9679e-30
ENSG00000134769	1837	DTNA	537.018	-5.35605	0.229849	1.9309e-121	6.8054e-119
ENSG00000134508	91768	CABLES1	71.5105	-4.75153	0.443373	2.97626e-27	9.16345e-26
ENSG00000101665	4092	SMAD7	630.009	-2.59853	0.182734	9.53093e-47	6.46318e-45
ENSG00000152217	26040	SETBP1	209.759	-2.96469	0.215467	5.9109e-44	3.48743e-42
ENSG00000172175	10892	MALT1	1511.55	-6.62275	0.219112	5.76107e-202	1.54316e-198
ENSG00000197632	5055	SERPINB2	16.549	-5.24561	1.03928	3.60251e-07	2.42637e-06
ENSG00000101493	9658	ZNF516	114.659	-5.91233	0.489697	1.29672e-33	5.1997e-32
ENSG00000141448	2627	GATA6	244.739	-2.89744	0.251808	1.6144e-31	5.95636e-30
ENSG00000101695	54941	RNF125	183.61	-5.95895	0.954627	2.07562e-11	2.28891e-10
ENSG00000267313	641516	KC6	2.15779	-3.33826	2.9721	0.00839132	0.02376
ENSG00000267226	101927322	MALT1-AS1	8.64639	-3.62885	0.990492	5.8331e-05	0.000275662
ENSG00000266010	100128893	GATA6-AS1	82.5161	-2.1297	0.283303	1.15155e-14	1.72998e-13
ENSG00000265778	101927989	ZNF516-AS1	2.78288	-2.1496	1.91744	0.0192913	0.0485247
ENSG00000304612	124904280	LOC124904280	15.688	-5.9782	1.33085	2.93975e-07	1.99807e-06
ENSG00000267374	647946	MIR924HG	95.0013	-8.77205	1.30123	3.79701e-14	5.48284e-13
ENSG00000227115	100287225	LINC01630	1.84985	-2.93761	2.94366	0.0116696	0.0316242
ENSG00000267040	100505549	ATP8B1-AS1	53.6573	-2.38602	0.325115	3.97051e-14	5.71488e-13
ENSG00000293697	440482	ANKRD20A5P	23.7879	-8.80842	2.81372	7.39091e-11	7.7606e-10
ENSG00000290461	284233	CYP4F35P	12.1566	-3.22068	0.770368	5.13762e-06	2.91067e-05
ENSG00000101230	140862	ISM1	46.04	-5.93387	0.753097	3.53104e-15	5.53114e-14
ENSG00000154930	84532	ACSS1	228.142	-2.18721	0.189881	2.00689e-31	7.35383e-30
ENSG00000196074	10388	SYCP2	1367.66	-5.42025	0.221872	2.53885e-133	1.09687e-130
ENSG00000087495	116154	PHACTR3	11.9072	-5.49205	1.37598	3.51697e-06	2.04929e-05
ENSG00000254995	100534593	STX16-NPEPL1	19.9171	-2.46426	0.53362	6.78625e-07	4.36963e-06
ENSG00000215440	79716	NPEPL1	71.9572	-2.01227	0.345776	1.37737e-09	1.2622e-08
ENSG00000101000	10544	PROCR	725.252	-2.88108	0.158217	5.92792e-75	7.5612e-73
ENSG00000101265	9770	RASSF2	97.0378	-6.28625	0.577691	1.42234e-27	4.43009e-26
ENSG00000132623	63926	ANKEF1	138.15	-2.66715	0.272982	1.65282e-23	4.23255e-22
ENSG00000198185	55713	ZNF334	62.4654	-8.13953	1.30099	2.18012e-12	2.63523e-11
ENSG00000089050	10741	RBBP9	198.093	-2.83594	0.220506	8.68588e-39	4.28471e-37
ENSG00000172264	140733	MACROD2	4.14231	-2.67212	1.32914	0.00699789	0.0202907
ENSG00000101004	22981	NINL	291.806	-5.42798	0.289841	8.31979e-79	1.17292e-76
ENSG00000101098	140730	RIMS4	1.77454	-2.50637	3.12819	0.0166759	0.0429006
ENSG00000101144	655	BMP7	12.8763	-2.88977	0.708611	7.59683e-06	4.18787e-05
ENSG00000215529	388795	EFCAB8	5.00777	-2.38331	1.18536	0.00613734	0.0180785
ENSG00000232907	101926987	DLGAP4-AS1	23.1876	-2.23616	0.498763	1.40051e-06	8.62786e-06
ENSG00000125820	4821	NKX2-2	12.7476	-5.62926	1.34197	1.34849e-06	8.34193e-06
ENSG00000215450	100271252	RPS2P54	1.88751	-2.89329	3.00723	0.0122378	0.0329748
ENSG00000141968	7409	VAV1	653.405	-2.21163	0.172366	1.96396e-38	9.56482e-37
ENSG00000196263	57573	ZNF471	10.2598	-7.29565	2.67297	1.40124e-07	1.0017e-06
ENSG00000170954	55786	ZNF415	13.6439	-2.2253	0.663664	0.000148178	0.000644125
ENSG00000198046	63934	ZNF667	54.452	-5.89084	0.686393	9.54932e-18	1.77261e-16
ENSG00000169393	64100	ELSPBP1	2.15558	-3.60865	2.77368	0.00560103	0.0166884
ENSG00000161298	84911	ZNF382	64.971	-5.04975	0.503556	4.73277e-24	1.24653e-22
ENSG00000167755	5653	KLK6	2.52412	-4.11231	2.6935	0.00269332	0.00871672
ENSG00000102575	54	ACP5	502.489	-3.30622	0.208516	1.78855e-57	1.53061e-55
ENSG00000189430	9437	NCR1	139.69	-7.29266	0.662778	9.617e-28	3.00234e-26
ENSG00000220008	645191	LINGO3	65.6431	-4.40644	0.465819	4.51642e-22	1.08015e-20
ENSG00000130812	83854	ANGPTL6	131.542	-2.22302	0.259046	1.91127e-18	3.68842e-17
ENSG00000167634	199713	NLRP7	27.1833	-2.08519	0.510298	8.3266e-06	4.55455e-05
ENSG00000293089	641367	CCNYL6	3.35648	-2.90282	1.65573	0.00577752	0.0171628
ENSG00000171777	115727	RASGRP4	95.9769	-2.45952	0.31363	7.31126e-16	1.19779e-14
ENSG00000223573	257000	TINCR	9.33002	-2.29064	0.758018	0.00044969	0.00175614
ENSG00000196867	140612	ZFP28	118.865	-8.2744	0.97918	3.05047e-16	5.12609e-15
ENSG00000197016	388566	ZNF470	85.6514	-7.77519	0.979547	1.47307e-14	2.19453e-13
ENSG00000197951	58491	ZNF71	166.765	-7.09087	0.566678	1.28047e-35	5.59521e-34
ENSG00000142303	81794	ADAMTS10	170.711	-2.48718	0.241582	1.29588e-25	3.70849e-24
ENSG00000267296	80054	CEBPA-DT	9.9666	-5.18611	1.38324	1.04449e-05	5.62817e-05
ENSG00000269696	112268241	ZNF470-DT	6.50661	-6.4082	2.61364	5.31674e-06	3.00388e-05
ENSG00000166770	100128252	ZNF667-AS1	48.9043	-2.18342	0.380943	1.63793e-09	1.48472e-08
ENSG00000176593	100128398	ZNF606-AS1	21.7295	-2.34935	0.515703	9.43068e-07	5.95498e-06
ENSG00000188305	374872	PEAK3	17.4468	-2.01268	0.538625	3.8345e-05	0.000186544
ENSG00000291114	284367	SIGLEC17P	3.89118	-3.35425	1.5856	0.0027135	0.00877755
ENSG00000105383	945	CD33	912.27	-5.89006	0.210312	1.82831e-173	2.33205e-170
ENSG00000100365	4689	NCF4	17.7139	-5.36296	1.03576	2.04023e-07	1.42354e-06
ENSG00000278195	6753	SSTR3	2.79631	-4.43032	2.6556	0.00154474	0.00531981
ENSG00000099954	27443	CECR2	582.418	-8.42757	0.480917	4.61316e-68	5.10612e-66
ENSG00000100368	1439	CSF2RB	15.7375	-2.11393	0.603318	8.76465e-05	0.000401179
ENSG00000099998	2687	GGT5	13.9616	-7.8628	2.72083	9.75111e-09	8.10655e-08
ENSG00000100065	29775	CARD10	281.933	-2.01334	0.215646	2.32169e-21	5.36111e-20
ENSG00000100342	8542	APOL1	669.467	-2.5862	0.173282	3.39761e-51	2.57814e-49
ENSG00000184058	6899	TBX1	2532.24	-5.95022	0.187974	1.51928e-220	1.35651e-216
ENSG00000056487	112885	PHF21B	4.63238	-5.59974	2.64621	0.000126418	0.000559895
ENSG00000241484	23779	ARHGAP8	9.7052	-5.1591	1.37395	1.04218e-05	5.6198e-05
ENSG00000215568	128954	GAB4	4.02349	-3.44459	1.54497	0.00202191	0.00676478
ENSG00000221890	23467	NPTXR	400.761	-2.58201	0.185599	7.82676e-45	4.76472e-43
ENSG00000261251	105373058	EFCAB6-DT	10.4408	-7.32722	2.67607	1.23374e-07	8.89316e-07
ENSG00000286381	105373085	NHIP	11.8334	-2.92795	0.737187	1.1714e-05	6.25165e-05
ENSG00000291044	400892	BCRP2	40.835	-7.48138	1.29787	9.7616e-11	1.008e-09
ENSG00000303605	102723780	FRG1FP	33.46	-2.64636	0.458481	1.13374e-09	1.04827e-08
ENSG00000160183	64699	TMPRSS3	3.38055	-4.81843	2.70198	0.000933872	0.00339874
ENSG00000160185	53347	UBASH3A	194.947	-4.75577	0.287679	5.65129e-62	5.29285e-60
ENSG00000160188	89765	RSPH1	1.82058	-2.92189	2.92877	0.0118127	0.0319643
ENSG00000160190	54020	SLC37A1	243.931	-5.78751	0.33354	7.59058e-68	8.29883e-66
ENSG00000160191	5152	PDE9A	176.563	-12.1724	3.17644	5.24277e-20	1.12888e-18
ENSG00000160255	3689	ITGB2	11.057	-2.11092	0.782214	0.00112669	0.00400897
ENSG00000225431	101928233	LINC01671	8.7785	-6.99466	2.65379	5.6068e-07	3.6657e-06
ENSG00000157542	3763	KCNJ6	7.79331	-3.00426	0.945425	0.000253098	0.00104864
ENSG00000290541	54055	CYP4F29P	12.6012	-3.53286	0.814576	2.63684e-06	1.56678e-05
ENSG00000260583	282566	LINC00515	2.88207	-2.45907	1.73283	0.0116418	0.0315687

## Sheet: Table S6
ID	ENTREZ ID	GENEID	GeneFunction	Description	setSize	enrichmentScore	p.adjust	qvalue
GO:0098742	1946	EFNA5	ephrin A5	cell-cell adhesion via plasma-membrane adhesion molecules	77	0.614114	0.000317664	0.000304626		Supplementary table S6. Upregulated GO pathways identified in K562-R cells
GO:0098742	114798	SLITRK1	SLIT and NTRK like family member 1
GO:0098742	5099	PCDH7	protocadherin 7
GO:0098742	5797	PTPRM	protein tyrosine phosphatase receptor type M
GO:0098742	145581	LRFN5	leucine rich repeat and fibronectin type III domain containing 5
GO:0098742	1005	CDH7	cadherin 7
GO:0098742	1830	DSG3	desmoglein 3
GO:0098742	120114	FAT3	FAT atypical cadherin 3
GO:0098742	57575	PCDH10	protocadherin 10
GO:0098742	5175	PECAM1	platelet and endothelial cell adhesion molecule 1
GO:0098742	222256	CDHR3	cadherin related family member 3
GO:0098742	64084	CLSTN2	calsyntenin 2
GO:0098742	5097	PCDH1	protocadherin 1
GO:0098742	9071	CLDN10	claudin 10
GO:0098742	27253	PCDH17	protocadherin 17
GO:0098742	56112	PCDHGA3	protocadherin gamma subfamily A, 3
GO:0098742	266727	MDGA1	MAM domain containing glycosylphosphatidylinositol anchor 1
GO:0098742	10686	CLDN16	claudin 16
GO:0098742	54798	DCHS2	dachsous cadherin-related 2
GO:0098742	3897	L1CAM	L1 cell adhesion molecule
GO:0098742	57549	IGSF9	immunoglobulin superfamily member 9
GO:0098742	3556	IL1RAP	interleukin 1 receptor accessory protein
GO:0098742	9708	PCDHGA8	protocadherin gamma subfamily A, 8
GO:0098742	2195	FAT1	FAT atypical cadherin 1
GO:0098742	1009	CDH11	cadherin 11
GO:0098742	23562	CLDN14	claudin 14
GO:0098742	6092	ROBO2	roundabout guidance receptor 2
GO:0098742	92211	CDHR1	cadherin related family member 1
GO:0098742	11141	IL1RAPL1	interleukin 1 receptor accessory protein like 1
GO:0098742	7216	TRO	trophinin
GO:0098742	9370	ADIPOQ	adiponectin, C1Q and collagen domain containing
GO:0098742	1013	CDH15	cadherin 15
GO:0098742	5101	PCDH9	protocadherin 9
GO:0098742	152404	IGSF11	immunoglobulin superfamily member 11
GO:0098742	90952	ESAM	endothelial cell adhesion molecule
GO:0098742	1951	CELSR3	cadherin EGF LAG seven-pass G-type receptor 3
GO:0098742	392617	ELFN1	extracellular leucine rich repeat and fibronectin type III domain containing 1
GO:0098742	56107	PCDHGA9	protocadherin gamma subfamily A, 9
GO:0098742	1825	DSC3	desmocollin 3
GO:0098742	5010	CLDN11	claudin 11
GO:0098742	140628	GATA5	GATA binding protein 5
GO:0098742	10893	MMP24	matrix metallopeptidase 24
GO:0098742	64403	CDH24	cadherin 24
GO:0098742	56103	PCDHGB2	protocadherin gamma subfamily B, 2
GO:0098742	3557	IL1RN	interleukin 1 receptor antagonist
GO:0098742	56110	PCDHGA5	protocadherin gamma subfamily A, 5
GO:0098742	4099	MAG	myelin associated glycoprotein
GO:0098742	94030	LRRC4B	leucine rich repeat containing 4B
GO:0098742	1010	CDH12	cadherin 12
GO:0098742	26025	PCDHGA12	protocadherin gamma subfamily A, 12
GO:0098742	26050	SLITRK5	SLIT and NTRK like family member 5
GO:0098742	91624	NEXN	nexilin F-actin binding protein
GO:0098742	389118	CDHR4	cadherin related family member 4
GO:0098742	9080	CLDN9	claudin 9
GO:0098742	199731	CADM4	cell adhesion molecule 4
GO:0098742	56100	PCDHGB6	protocadherin gamma subfamily B, 6
GO:0098742	56101	PCDHGB5	protocadherin gamma subfamily B, 5
GO:0098742	23654	PLXNB2	plexin B2
GO:0098742	8578	SCARF1	scavenger receptor class F member 1
GO:0098742	1016	CDH18	cadherin 18
GO:0098742	56114	PCDHGA1	protocadherin gamma subfamily A, 1
GO:0098742	1828	DSG1	desmoglein 1
GO:0098742	23418	CRB1	crumbs cell polarity complex component 1
GO:0098742	56109	PCDHGA6	protocadherin gamma subfamily A, 6
GO:0098742	79363	CPLANE2	ciliogenesis and planar polarity effector complex subunit 2
GO:0098742	3675	ITGA3	integrin subunit alpha 3
GO:0098742	84962	AJUBA	ajuba LIM protein
GO:0098742	56111	PCDHGA4	protocadherin gamma subfamily A, 4
GO:0098742	5291	PIK3CB	phosphatidylinositol-4,5-bisphosphate 3-kinase catalytic subunit beta
GO:0098742	5365	PLXNB3	plexin B3
GO:0098742	5802	PTPRS	protein tyrosine phosphatase receptor type S
GO:0098742	56113	PCDHGA2	protocadherin gamma subfamily A, 2
GO:0098742	56108	PCDHGA7	protocadherin gamma subfamily A, 7
GO:0098742	5818	NECTIN1	nectin cell adhesion molecule 1
GO:0098742	90	ACVR1	activin A receptor type 1
GO:0098742	79633	FAT4	FAT atypical cadherin 4
GO:0098742	1366	CLDN7	claudin 7
GO:1905954	154664	ABCA13	ATP binding cassette subfamily A member 13	positive regulation of lipid localization	26	0.671841	0.00117569	0.00112744
GO:1905954	5444	PON1	paraoxonase 1
GO:1905954	8529	CYP4F2	cytochrome P450 family 4 subfamily F member 2
GO:1905954	4023	LPL	lipoprotein lipase
GO:1905954	23461	ABCA5	ATP binding cassette subfamily A member 5
GO:1905954	10351	ABCA8	ATP binding cassette subfamily A member 8
GO:1905954	64137	ABCG4	ATP binding cassette subfamily G member 4
GO:1905954	948	CD36	CD36 molecule (CD36 blood group)
GO:1905954	50487	PLA2G3	phospholipase A2 group III
GO:1905954	3552	IL1A	interleukin 1 alpha
GO:1905954	857	CAV1	caveolin 1
GO:1905954	4923	NTSR1	neurotensin receptor 1
GO:1905954	9536	PTGES	prostaglandin E synthase
GO:1905954	32	ACACB	acetyl-CoA carboxylase beta
GO:1905954	5244	ABCB4	ATP binding cassette subfamily B member 4
GO:1905954	26154	ABCA12	ATP binding cassette subfamily A member 12
GO:1905954	1588	CYP19A1	cytochrome P450 family 19 subfamily A member 1
GO:1905954	80820	EEPD1	endonuclease/exonuclease/phosphatase family domain containing 1
GO:1905954	356	FASLG	Fas ligand
GO:1905954	3553	IL1B	interleukin 1 beta
GO:1905954	1601	DAB2	DAB adaptor protein 2
GO:1905954	4792	NFKBIA	NFKB inhibitor alpha
GO:1905954	5321	PLA2G4A	phospholipase A2 group IVA
GO:1905954	4481	MSR1	macrophage scavenger receptor 1
GO:1905954	29923	HILPDA	hypoxia inducible lipid droplet associated
GO:1905954	51761	ATP8A2	ATPase phospholipid transporting 8A2
GO:0005509	64094	SMOC2	SPARC related modular calcium binding 2	calcium ion binding	117	0.488657	0.00117569	0.00112744
GO:0005509	6586	SLIT3	slit guidance ligand 3
GO:0005509	6277	S100A6	S100 calcium binding protein A6
GO:0005509	54681	P4HTM	prolyl 4-hydroxylase, transmembrane
GO:0005509	27306	HPGDS	hematopoietic prostaglandin D synthase
GO:0005509	22915	MMRN1	multimerin 1
GO:0005509	794	CALB2	calbindin 2
GO:0005509	57088	PLSCR4	phospholipid scramblase 4
GO:0005509	1607	DGKB	diacylglycerol kinase beta
GO:0005509	85477	SCIN	scinderin
GO:0005509	158158	RASEF	RAS and EF-hand domain containing
GO:0005509	10085	EDIL3	EGF like repeats and discoidin domains 3
GO:0005509	4811	NID1	nidogen 1
GO:0005509	57047	PLSCR2	phospholipid scramblase 2
GO:0005509	1462	VCAN	versican
GO:0005509	5475	PPEF1	protein phosphatase with EF-hand domain 1
GO:0005509	55118	CRTAC1	cartilage acidic protein 1
GO:0005509	64093	SMOC1	SPARC related modular calcium binding 1
GO:0005509	4853	NOTCH2	notch receptor 2
GO:0005509	2201	FBN2	fibrillin 2
GO:0005509	5169	ENPP3	ectonucleotide pyrophosphatase/phosphodiesterase 3
GO:0005509	346007	EYS	eyes shut homolog
GO:0005509	793	CALB1	calbindin 1
GO:0005509	58498	MYL7	myosin light chain 7
GO:0005509	30845	EHD3	EH domain containing 3
GO:0005509	182	JAG1	jagged canonical Notch ligand 1
GO:0005509	25780	RASGRP3	RAS guanyl releasing protein 3
GO:0005509	2159	F10	coagulation factor X
GO:0005509	84698	CAPS2	calcyphosine 2
GO:0005509	170392	OIT3	oncoprotein induced transcript 3
GO:0005509	26548	ITGB1BP2	integrin subunit beta 1 binding protein 2
GO:0005509	10382	TUBB4A	tubulin beta 4A class IVa
GO:0005509	133584	EGFLAM	EGF like, fibronectin type III and laminin G domains
GO:0005509	140576	S100A16	S100 calcium binding protein A16
GO:0005509	5066	PAM	peptidylglycine alpha-amidating monooxygenase
GO:0005509	94015	TTYH2	tweety family member 2
GO:0005509	63928	CHP2	calcineurin like EF-hand protein 2
GO:0005509	1047	CLGN	calmegin
GO:0005509	5551	PRF1	perforin 1
GO:0005509	4053	LTBP2	latent transforming growth factor beta binding protein 2
GO:0005509	80727	TTYH3	tweety family member 3
GO:0005509	85407	NKD1	NKD inhibitor of WNT signaling pathway 1
GO:0005509	1608	DGKG	diacylglycerol kinase gamma
GO:0005509	1953	MEGF6	multiple EGF like domains 6
GO:0005509	444	ASPH	aspartate beta-hydroxylase
GO:0005509	23105	FSTL4	follistatin like 4
GO:0005509	6274	S100A3	S100 calcium binding protein A3
GO:0005509	26509	MYOF	myoferlin
GO:0005509	114780	PKD1L2	polycystin 1 like 2 (gene/pseudogene)
GO:0005509	8788	DLK1	delta like non-canonical Notch ligand 1
GO:0005509	54795	TRPM4	transient receptor potential cation channel subfamily M member 4
GO:0005509	2979	GUCA1B	guanylate cyclase activator 1B
GO:0005509	89	ACTN3	actinin alpha 3
GO:0005509	57134	MAN1C1	mannosidase alpha class 1C member 1
GO:0005509	10590	SCGN	secretagogin, EF-hand calcium binding protein
GO:0005509	4146	MATN1	matrilin 1
GO:0005509	57333	RCN3	reticulocalbin 3
GO:0005509	2917	GRM7	glutamate metabotropic receptor 7
GO:0005509	79825	EFCC1	EF-hand and coiled-coil domain containing 1
GO:0005509	10343	PKDREJ	polycystin family receptor for egg jelly
GO:0005509	23025	UNC13A	unc-13 homolog A
GO:0005509	716	C1S	complement C1s
GO:0005509	90288	EFCAB12	EF-hand calcium binding domain 12
GO:0005509	30008	EFEMP2	EGF containing fibulin extracellular matrix protein 2
GO:0005509	11093	ADAMTS13	ADAM metallopeptidase with thrombospondin type 1 motif 13
GO:0005509	8425	LTBP4	latent transforming growth factor beta binding protein 4
GO:0005509	7226	TRPM2	transient receptor potential cation channel subfamily M member 2
GO:0005509	6286	S100P	S100 calcium binding protein P
GO:0005509	60681	FKBP10	FKBP prolyl isomerase 10
GO:0005509	100130771	EFCAB10	EF-hand calcium binding domain 10
GO:0005509	8938	BAIAP3	BAI1 associated protein 3
GO:0005509	5645	PRSS2	serine protease 2
GO:0005509	10669	CGREF1	cell growth regulator with EF-hand domain 1
GO:0005509	30846	EHD2	EH domain containing 2
GO:0005509	65989	DLK2	delta like non-canonical Notch ligand 2
GO:0005509	51199	NIN	ninein
GO:0005509	2202	EFEMP1	EGF containing fibulin extracellular matrix protein 1
GO:0005509	3270	HRC	histidine rich calcium binding protein
GO:0005509	10235	RASGRP2	RAS guanyl releasing protein 2
GO:0005509	5311	PKD2	polycystin 2, transient receptor potential cation channel
GO:0005509	6273	S100A2	S100 calcium binding protein A2
GO:0005509	715	C1R	complement C1r
GO:0005509	5331	PLCB3	phospholipase C beta 3
GO:0005509	1311	COMP	cartilage oligomeric matrix protein
GO:0005509	51440	HPCAL4	hippocalcin like 4
GO:0005509	5638	PRRG1	proline rich and Gla domain 1
GO:0005509	9381	OTOF	otoferlin
GO:0005509	79987	SVEP1	sushi, von Willebrand factor type A, EGF and pentraxin domain containing 1
GO:0005509	22895	RPH3A	rabphilin 3A
GO:0005509	57048	PLSCR3	phospholipid scramblase 3
GO:0005509	4851	NOTCH1	notch receptor 1
GO:0005509	1950	EGF	epidermal growth factor
GO:0005509	5530	PPP3CA	protein phosphatase 3 catalytic subunit alpha
GO:0005509	2820	GPD2	glycerol-3-phosphate dehydrogenase 2
GO:0005509	7052	TGM2	transglutaminase 2
GO:0005509	3241	HPCAL1	hippocalcin like 1
GO:0005509	83988	NCALD	neurocalcin delta
GO:0005509	4855	NOTCH4	notch receptor 4
GO:0005509	10518	CIB2	calcium and integrin binding family member 2
GO:0005509	4924	NUCB1	nucleobindin 1
GO:0005509	1775	DNASE1L2	deoxyribonuclease 1 like 2
GO:0005509	391013	PLA2G2C	phospholipase A2 group IIC
GO:0005509	64168	NECAB1	N-terminal EF-hand calcium binding protein 1
GO:0005509	7059	THBS3	thrombospondin 3
GO:0005509	23166	STAB1	stabilin 1
GO:0005509	50506	DUOX2	dual oxidase 2
GO:0005509	8605	PLA2G4C	phospholipase A2 group IVC
GO:0005509	57402	S100A14	S100 calcium binding protein A14
GO:0005509	4052	LTBP1	latent transforming growth factor beta binding protein 1
GO:0005509	53905	DUOX1	dual oxidase 1
GO:0005509	7171	TPM4	tropomyosin 4
GO:0005509	1068	CETN1	centrin 1
GO:0005509	29904	EEF2K	eukaryotic elongation factor 2 kinase
GO:0005509	9600	PITPNM1	phosphatidylinositol transfer protein membrane associated 1
GO:0005509	286097	MICU3	mitochondrial calcium uptake family member 3
GO:0005509	9353	SLIT2	slit guidance ligand 2
GO:0005509	487	ATP2A1	ATPase sarcoplasmic/endoplasmic reticulum Ca2+ transporting 1
GO:1905952	114880	OSBPL6	oxysterol binding protein like 6	regulation of lipid localization	10	0.601022	0.00420628	0.00403364
GO:1905952	5972	REN	renin
GO:1905952	3690	ITGB3	integrin subunit beta 3
GO:1905952	255738	PCSK9	proprotein convertase subtilisin/kexin type 9
GO:1905952	2182	ACSL4	acyl-CoA synthetase long chain family member 4
GO:1905952	374887	YJEFN3	YjeF N-terminal domain containing 3
GO:1905952	10347	ABCA7	ATP binding cassette subfamily A member 7
GO:1905952	8792	TNFRSF11A	TNF receptor superfamily member 11a
GO:1905952	5467	PPARD	peroxisome proliferator activated receptor delta
GO:1905952	51738	GHRL	ghrelin and obestatin prepropeptide
GO:0030312	2267	FGL1	fibrinogen like 1	external encapsulating structure	103	0.496172	0.00715478	0.00686112
GO:0030312	7476	WNT7A	Wnt family member 7A
GO:0030312	80059	LRRTM4	leucine rich repeat transmembrane neuronal 4
GO:0030312	25903	OLFML2B	olfactomedin like 2B
GO:0030312	1281	COL3A1	collagen type III alpha 1 chain
GO:0030312	80070	ADAMTS20	ADAM metallopeptidase with thrombospondin type 1 motif 20
GO:0030312	116135	LRRC3B	leucine rich repeat containing 3B
GO:0030312	7148	TNXB	tenascin XB
GO:0030312	7045	TGFBI	transforming growth factor beta induced
GO:0030312	1178	CLC	Charcot-Leyden crystal galectin
GO:0030312	7078	TIMP3	TIMP metallopeptidase inhibitor 3
GO:0030312	22917	ZP1	zona pellucida glycoprotein 1
GO:0030312	1278	COL1A2	collagen type I alpha 2 chain
GO:0030312	10855	HPSE	heparanase
GO:0030312	1277	COL1A1	collagen type I alpha 1 chain
GO:0030312	93035	PKHD1L1	PKHD1 like 1
GO:0030312	59	ACTA2	actin alpha 2, smooth muscle
GO:0030312	8406	SRPX	sushi repeat containing protein X-linked
GO:0030312	158326	FREM1	FRAS1 related extracellular matrix 1
GO:0030312	1292	COL6A2	collagen type VI alpha 2 chain
GO:0030312	10417	SPON2	spondin 2
GO:0030312	5806	PTX3	pentraxin 3
GO:0030312	284297	SSC5D	scavenger receptor cysteine rich family member with 5 domains
GO:0030312	5552	SRGN	serglycin
GO:0030312	162466	PHOSPHO1	phosphoethanolamine/phosphocholine phosphatase 1
GO:0030312	56999	ADAMTS9	ADAM metallopeptidase with thrombospondin type 1 motif 9
GO:0030312	1301	COL11A1	collagen type XI alpha 1 chain
GO:0030312	60495	HPSE2	heparanase 2 (inactive)
GO:0030312	143282	FGFBP3	fibroblast growth factor binding protein 3
GO:0030312	10082	GPC6	glypican 6
GO:0030312	8573	CASK	calcium/calmodulin dependent serine protein kinase
GO:0030312	333	APLP1	amyloid beta precursor like protein 1
GO:0030312	23145	SSPOP	SCO-spondin, pseudogene
GO:0030312	3691	ITGB4	integrin subunit beta 4
GO:0030312	1291	COL6A1	collagen type VI alpha 1 chain
GO:0030312	9719	ADAMTSL2	ADAMTS like 2
GO:0030312	6649	SOD3	superoxide dismutase 3
GO:0030312	84894	LINGO1	leucine rich repeat and Ig domain containing 1
GO:0030312	1293	COL6A3	collagen type VI alpha 3 chain
GO:0030312	25890	ABI3BP	ABI family member 3 binding protein
GO:0030312	80760	ITIH5	inter-alpha-trypsin inhibitor heavy chain 5
GO:0030312	3956	LGALS1	galectin 1
GO:0030312	3914	LAMB3	laminin subunit beta 3
GO:0030312	115908	CTHRC1	collagen triple helix repeat containing 1
GO:0030312	79812	MMRN2	multimerin 2
GO:0030312	2817	GPC1	glypican 1
GO:0030312	3911	LAMA5	laminin subunit alpha 5
GO:0030312	11174	ADAMTS6	ADAM metallopeptidase with thrombospondin type 1 motif 6
GO:0030312	10631	POSTN	periostin
GO:0030312	3700	ITIH4	inter-alpha-trypsin inhibitor heavy chain 4
GO:0030312	57642	COL20A1	collagen type XX alpha 1 chain
GO:0030312	9672	SDC3	syndecan 3
GO:0030312	8483	CILP	cartilage intermediate layer protein
GO:0030312	79883	PODNL1	podocan like 1
GO:0030312	5272	SERPINB9	serpin family B member 9
GO:0030312	3483	IGFALS	insulin like growth factor binding protein acid labile subunit
GO:0030312	84570	COL25A1	collagen type XXV alpha 1 chain
GO:0030312	4327	MMP19	matrix metallopeptidase 19
GO:0030312	255631	COL24A1	collagen type XXIV alpha 1 chain
GO:0030312	1294	COL7A1	collagen type VII alpha 1 chain
GO:0030312	10117	ENAM	enamelin
GO:0030312	7079	TIMP4	TIMP metallopeptidase inhibitor 4
GO:0030312	3574	IL7	interleukin 7
GO:0030312	7076	TIMP1	TIMP metallopeptidase inhibitor 1
GO:0030312	9022	CLIC3	chloride intracellular channel 3
GO:0030312	64129	TINAGL1	tubulointerstitial nephritis antigen like 1
GO:0030312	83546	RTBDN	retbindin
GO:0030312	5654	HTRA1	HtrA serine peptidase 1
GO:0030312	7980	TFPI2	tissue factor pathway inhibitor 2
GO:0030312	140766	ADAMTS14	ADAM metallopeptidase with thrombospondin type 1 motif 14
GO:0030312	9508	ADAMTS3	ADAM metallopeptidase with thrombospondin type 1 motif 3
GO:0030312	5919	RARRES2	retinoic acid receptor responder 2
GO:0030312	1893	ECM1	extracellular matrix protein 1
GO:0030312	27286	SRPX2	sushi repeat containing protein X-linked 2
GO:0030312	5649	RELN	reelin
GO:0030312	4192	MDK	midkine
GO:0030312	43	ACHE	acetylcholinesterase (Yt blood group)
GO:0030312	1284	COL4A2	collagen type IV alpha 2 chain
GO:0030312	8857	FCGBP	Fc gamma binding protein
GO:0030312	129080	EMID1	EMI domain containing 1
GO:0030312	1992	SERPINB1	serpin family B member 1
GO:0030312	8510	MMP23B	matrix metallopeptidase 23B
GO:0030312	10446	LRRN2	leucine rich repeat neuronal 2
GO:0030312	3910	LAMA4	laminin subunit alpha 4
GO:0030312	7448	VTN	vitronectin
GO:0030312	4323	MMP14	matrix metallopeptidase 14
GO:0030312	1288	COL4A6	collagen type IV alpha 6 chain
GO:0030312	1287	COL4A5	collagen type IV alpha 5 chain
GO:0030312	954	ENTPD2	ectonucleoside triphosphate diphosphohydrolase 2
GO:0030312	26018	LRIG1	leucine rich repeats and immunoglobulin like domains 1
GO:0030312	6693	SPN	sialophorin
GO:0030312	7481	WNT11	Wnt family member 11
GO:0030312	7472	WNT2	Wnt family member 2
GO:0030312	2615	LRRC32	leucine rich repeat containing 32
GO:0030312	8482	SEMA7A	semaphorin 7A (JohnMiltonHagen blood group)
GO:0030312	81621	KAZALD1	Kazal type serine peptidase inhibitor domain 1
GO:0030312	23769	FLRT1	fibronectin leucine rich transmembrane protein 1
GO:0030312	7422	VEGFA	vascular endothelial growth factor A
GO:0030312	4325	MMP16	matrix metallopeptidase 16
GO:0030312	1	A1BG	alpha-1-B glycoprotein
GO:0030312	871	SERPINH1	serpin family H member 1
GO:0030312	5118	PCOLCE	procollagen C-endopeptidase enhancer
GO:0030312	64856	VWA1	von Willebrand factor A domain containing 1
GO:0007188	1813	DRD2	dopamine receptor D2	adenylate cyclase-modulating G protein-coupled receptor signaling pathway	52	0.570729	0.00939463	0.00900904
GO:0007188	2740	GLP1R	glucagon like peptide 1 receptor
GO:0007188	90226	UCN2	urocortin 2
GO:0007188	116	ADCYAP1	adenylate cyclase activating polypeptide 1
GO:0007188	84873	ADGRG7	adhesion G protein-coupled receptor G7
GO:0007188	11245	GPR176	G protein-coupled receptor 176
GO:0007188	5144	PDE4D	phosphodiesterase 4D
GO:0007188	2357	FPR1	formyl peptide receptor 1
GO:0007188	5138	PDE2A	phosphodiesterase 2A
GO:0007188	5739	PTGIR	prostaglandin I2 receptor
GO:0007188	2847	MCHR1	melanin concentrating hormone receptor 1
GO:0007188	577	ADGRB3	adhesion G protein-coupled receptor B3
GO:0007188	5028	P2RY1	purinergic receptor P2Y1
GO:0007188	154	ADRB2	adrenoceptor beta 2
GO:0007188	10267	RAMP1	receptor activity modifying protein 1
GO:0007188	1268	CNR1	cannabinoid receptor 1
GO:0007188	5142	PDE4B	phosphodiesterase 4B
GO:0007188	146	ADRA1D	adrenoceptor alpha 1D
GO:0007188	2914	GRM4	glutamate metabotropic receptor 4
GO:0007188	5744	PTHLH	parathyroid hormone like hormone
GO:0007188	2828	GPR4	G protein-coupled receptor 4
GO:0007188	9283	GPR37L1	G protein-coupled receptor 37 like 1
GO:0007188	2911	GRM1	glutamate metabotropic receptor 1
GO:0007188	3352	HTR1D	5-hydroxytryptamine receptor 1D
GO:0007188	2861	GPR37	G protein-coupled receptor 37
GO:0007188	112	ADCY6	adenylate cyclase 6
GO:0007188	5731	PTGER1	prostaglandin E receptor 1
GO:0007188	10203	CALCRL	calcitonin receptor like receptor
GO:0007188	554	AVPR2	arginine vasopressin receptor 2
GO:0007188	2833	CXCR3	C-X-C motif chemokine receptor 3
GO:0007188	576	ADGRB2	adhesion G protein-coupled receptor B2
GO:0007188	2550	GABBR1	gamma-aminobutyric acid type B receptor subunit 1
GO:0007188	2869	GRK5	G protein-coupled receptor kinase 5
GO:0007188	1132	CHRM4	cholinergic receptor muscarinic 4
GO:0007188	53637	S1PR5	sphingosine-1-phosphate receptor 5
GO:0007188	27201	GPR78	G protein-coupled receptor 78
GO:0007188	2779	GNAT1	G protein subunit alpha transducin 1
GO:0007188	133	ADM	adrenomedullin
GO:0007188	2827	GPR3	G protein-coupled receptor 3
GO:0007188	115330	GPR146	G protein-coupled receptor 146
GO:0007188	3360	HTR4	5-hydroxytryptamine receptor 4
GO:0007188	9495	AKAP5	A-kinase anchoring protein 5
GO:0007188	2781	GNAZ	G protein subunit alpha z
GO:0007188	199800	ADM5	adrenomedullin 5 (putative)
GO:0007188	8484	GALR3	galanin receptor 3
GO:0007188	4157	MC1R	melanocortin 1 receptor
GO:0007188	165082	ADGRF3	adhesion G protein-coupled receptor F3
GO:0007188	575	ADGRB1	adhesion G protein-coupled receptor B1
GO:0007188	136	ADORA2B	adenosine A2b receptor
GO:0007188	5997	RGS2	regulator of G protein signaling 2
GO:0007188	23432	GPR161	G protein-coupled receptor 161
GO:0007188	57561	ARRDC3	arrestin domain containing 3
GO:0045211	55879	GABRQ	gamma-aminobutyric acid type A receptor subunit theta	postsynaptic membrane	214	0.528626	0.01911	0.0183257
GO:0045211	9890	PLPPR4	phospholipid phosphatase related 4
GO:0045211	1135	CHRNA2	cholinergic receptor nicotinic alpha 2 subunit
GO:0045211	9194	SLC16A7	solute carrier family 16 member 7
GO:0045211	66000	TMEM108	transmembrane protein 108
GO:0045211	3759	KCNJ2	potassium inwardly rectifying channel subfamily J member 2
GO:0045211	50944	SHANK1	SH3 and multiple ankyrin repeat domains 1
GO:0045211	23345	SYNE1	spectrin repeat containing nuclear envelope protein 1
GO:0045211	288	ANK3	ankyrin 3
GO:0045211	22997	IGSF9B	immunoglobulin superfamily member 9B
GO:0045211	3751	KCND2	potassium voltage-gated channel subfamily D member 2
GO:0045211	23109	DDN	dendrin
GO:0045211	399694	SHC4	SHC adaptor protein 4
GO:0045211	729956	SHISA7	shisa family member 7
GO:0045211	5023	P2RX1	purinergic receptor P2X 1
GO:0045211	2905	GRIN2C	glutamate ionotropic receptor NMDA type subunit 2C
GO:0045211	3747	KCNC2	potassium voltage-gated channel subfamily C member 2
GO:0045211	23017	FAIM2	Fas apoptotic inhibitory molecule 2
GO:0045211	8828	NRP2	neuropilin 2
GO:0045211	112476	PRRT2	proline rich transmembrane protein 2
GO:0045211	2560	GABRB1	gamma-aminobutyric acid type A receptor subunit beta1
GO:0045211	2565	GABRG1	gamma-aminobutyric acid type A receptor subunit gamma1
GO:0045211	8001	GLRA3	glycine receptor alpha 3
GO:0045211	59283	CACNG8	calcium voltage-gated channel auxiliary subunit gamma 8
GO:0045211	5800	PTPRO	protein tyrosine phosphatase receptor type O
GO:0045211	115207	KCTD12	potassium channel tetramerization domain containing 12
GO:0045211	116444	GRIN3B	glutamate ionotropic receptor NMDA type subunit 3B
GO:0045211	2897	GRIK1	glutamate ionotropic receptor kainate type subunit 1
GO:0045211	8516	ITGA8	integrin subunit alpha 8
GO:0045211	2894	GRID1	glutamate ionotropic receptor delta type subunit 1
GO:0045211	53616	ADAM22	ADAM metallopeptidase domain 22
GO:0045211	8829	NRP1	neuropilin 1
GO:0045211	57555	NLGN2	neuroligin 2
GO:0045211	6533	SLC6A6	solute carrier family 6 member 6
GO:0045211	149111	CNIH3	cornichon family AMPA receptor auxiliary protein 3
GO:0045211	2567	GABRG3	gamma-aminobutyric acid type A receptor subunit gamma3
GO:0045211	3778	KCNMA1	potassium calcium-activated channel subfamily M alpha 1
GO:0045211	1181	CLCN2	chloride voltage-gated channel 2
GO:0004930	10886	NPFFR2	neuropeptide FF receptor 2	G protein-coupled receptor activity	51	0.503478	0.01911	0.0183257
GO:0004930	5157	PDGFRL	platelet derived growth factor receptor like
GO:0004930	9290	GPR55	G protein-coupled receptor 55
GO:0004930	2532	ACKR1	atypical chemokine receptor 1 (Duffy blood group)
GO:0004930	390054	OR52A5	olfactory receptor family 52 subfamily A member 5
GO:0004930	1240	CMKLR1	chemerin chemokine-like receptor 1
GO:0004930	3248	HPGD	15-hydroxyprostaglandin dehydrogenase
GO:0004930	84435	ADGRA1	adhesion G protein-coupled receptor A1
GO:0004930	7201	TRHR	thyrotropin releasing hormone receptor
GO:0004930	2151	F2RL2	coagulation factor II thrombin receptor like 2
GO:0004930	222545	GPRC6A	G protein-coupled receptor class C group 6 member A
GO:0004930	5159	PDGFRB	platelet derived growth factor receptor beta
GO:0004930	2359	FPR3	formyl peptide receptor 3
GO:0004930	79541	OR2A4	olfactory receptor family 2 subfamily A member 4
GO:0004930	3269	HRH1	histamine receptor H1
GO:0004930	127069	OR2T10	olfactory receptor family 2 subfamily T member 10
GO:0004930	2864	FFAR1	free fatty acid receptor 1
GO:0004930	2925	GRPR	gastrin releasing peptide receptor
GO:0004930	1236	CCR7	C-C motif chemokine receptor 7
GO:0004930	1880	GPR183	G protein-coupled receptor 183
GO:0004930	171389	NLRP6	NLR family pyrin domain containing 6
GO:0004930	116534	MRGPRE	MAS related GPR family member E
GO:0004930	623	BDKRB1	bradykinin receptor B1
GO:0004930	387815	OR8G3	olfactory receptor family 8 subfamily G member 3 (gene/pseudogene)
GO:0004930	341152	OR2AT4	olfactory receptor family 2 subfamily AT member 4
GO:0004930	56670	SUCNR1	succinate receptor 1
GO:0004930	1910	EDNRB	endothelin receptor type B
GO:0004930	10887	PROKR1	prokineticin receptor 1
GO:0004930	10316	NMUR1	neuromedin U receptor 1
GO:0004930	387509	GPR153	G protein-coupled receptor 153
GO:0004930	2099	ESR1	estrogen receptor 1
GO:0004930	219865	OR8G5	olfactory receptor family 8 subfamily G member 5
GO:0004930	9034	CCRL2	C-C motif chemokine receptor like 2
GO:0004930	79339	OR51B4	olfactory receptor family 51 subfamily B member 4
GO:0004930	25960	ADGRA2	adhesion G protein-coupled receptor A2
GO:0004930	1237	CCR8	C-C motif chemokine receptor 8
GO:0004930	27239	GPR162	G protein-coupled receptor 162
GO:0004930	26494	OR8G1	olfactory receptor family 8 subfamily G member 1
GO:0004930	23538	OR52A1	olfactory receptor family 52 subfamily A member 1
GO:0004930	390063	OR51I1	olfactory receptor family 51 subfamily I member 1
GO:0004930	259290	TAS2R31	taste 2 receptor member 31
GO:0004930	83756	TAS1R3	taste 1 receptor member 3
GO:0004930	8322	FZD4	frizzled class receptor 4
GO:0004930	5241	PGR	progesterone receptor
GO:0004930	283159	OR8D1	olfactory receptor family 8 subfamily D member 1
GO:0004930	57121	LPAR5	lysophosphatidic acid receptor 5
GO:0004930	390066	OR52D1	olfactory receptor family 52 subfamily D member 1
GO:0004930	2149	F2R	coagulation factor II thrombin receptor
GO:0004930	8321	FZD1	frizzled class receptor 1
GO:0004930	57191	VN1R1	vomeronasal 1 receptor 1
GO:0004930	127064	OR2T12	olfactory receptor family 2 subfamily T member 12
GO:0009617	912	CD1D	CD1d molecule	response to bacterium	89	0.447939	0.0324949	0.0311612
GO:0009617	5743	PTGS2	prostaglandin-endoperoxide synthase 2
GO:0009617	3575	IL7R	interleukin 7 receptor
GO:0009617	115362	GBP5	guanylate binding protein 5
GO:0009617	245937	DEFB124	defensin beta 124
GO:0009617	23641	LDOC1	LDOC1 regulator of NFKB signaling
GO:0009617	115361	GBP4	guanylate binding protein 4
GO:0009617	56300	IL36G	interleukin 36 gamma
GO:0009617	388646	GBP7	guanylate binding protein 7
GO:0009617	761	CA3	carbonic anhydrase 3
GO:0009617	5587	PRKD1	protein kinase D1
GO:0009617	5122	PCSK1	proprotein convertase subtilisin/kexin type 1
GO:0009617	27177	IL36B	interleukin 36 beta
GO:0009617	55603	TENT5A	terminal nucleotidyltransferase 5A
GO:0009617	3497	IGHE	immunoglobulin heavy constant epsilon
GO:0009617	7348	UPK1B	uroplakin 1B
GO:0009617	114769	CARD16	caspase recruitment domain family member 16
GO:0009617	28755	TRAC	T cell receptor alpha constant
GO:0009617	6714	SRC	SRC proto-oncogene, non-receptor tyrosine kinase
GO:0009617	834	CASP1	caspase 1
GO:0009617	55024	BANK1	B cell scaffold protein with ankyrin repeats 1
GO:0009617	5105	PCK1	phosphoenolpyruvate carboxykinase 1
GO:0009617	2633	GBP1	guanylate binding protein 1
GO:0009617	1053	CEBPE	CCAAT enhancer binding protein epsilon
GO:0009617	2635	GBP3	guanylate binding protein 3
GO:0009617	837	CASP4	caspase 4
GO:0009617	342979	PALM3	paralemmin 3
GO:0009617	2920	CXCL2	C-X-C motif chemokine ligand 2
GO:0009617	163351	GBP6	guanylate binding protein family member 6
GO:0009617	225	ABCD2	ATP binding cassette subfamily D member 2
GO:0009617	1437	CSF2	colony stimulating factor 2
GO:0009617	6347	CCL2	C-C motif chemokine ligand 2
GO:0009617	85480	TSLP	thymic stromal lymphopoietin
GO:0009617	51561	IL23A	interleukin 23 subunit alpha
GO:0009617	358	AQP1	aquaporin 1 (Colton blood group)
GO:0009617	958	CD40	CD40 molecule
GO:0009617	11145	PLAAT3	phospholipase A and acyltransferase 3
GO:0009617	254827	NAALADL2	N-acetylated alpha-linked acidic dipeptidase like 2
GO:0009617	4057	LTF	lactotransferrin
GO:0009617	2268	FGR	FGR proto-oncogene, Src family tyrosine kinase
GO:0009617	2125	EVPL	envoplakin
GO:0009617	7128	TNFAIP3	TNF alpha induced protein 3
GO:0009617	10225	CD96	CD96 molecule
GO:0009617	6332	SCN7A	sodium voltage-gated channel alpha subunit 7
GO:0009617	79132	DHX58	DExH-box helicase 58
GO:0009617	384	ARG2	arginase 2
GO:0009617	7100	TLR5	toll like receptor 5
GO:0009617	840	CASP7	caspase 7
GO:0009617	26191	PTPN22	protein tyrosine phosphatase non-receptor type 22
GO:0009617	2355	FOSL2	FOS like 2, AP-1 transcription factor subunit
GO:0009617	23208	SYT11	synaptotagmin 11
GO:0009617	10859	LILRB1	leukocyte immunoglobulin like receptor B1
GO:0009617	1130	LYST	lysosomal trafficking regulator
GO:0009617	64170	CARD9	caspase recruitment domain family member 9
GO:0009617	2353	FOS	Fos proto-oncogene, AP-1 transcription factor subunit
GO:0009617	8343	H2BC7	H2B clustered histone 7
GO:0009617	59307	SIGIRR	single Ig and TIR domain containing
GO:0009617	2213	FCGR2B	Fc gamma receptor IIb
GO:0009617	558	AXL	AXL receptor tyrosine kinase
GO:0009617	4940	OAS3	2'-5'-oligoadenylate synthetase 3
GO:0009617	3934	LCN2	lipocalin 2
GO:0009617	57162	PELI1	pellino E3 ubiquitin protein ligase 1
GO:0009617	8106	PABPN1	poly(A) binding protein nuclear 1
GO:0009617	3764	KCNJ8	potassium inwardly rectifying channel subfamily J member 8
GO:0009617	5836	PYGL	glycogen phosphorylase L
GO:0009617	81793	TLR10	toll like receptor 10
GO:0009617	6556	SLC11A1	solute carrier family 11 member 1
GO:0009617	7099	TLR4	toll like receptor 4
GO:0009617	8349	H2BC21	H2B clustered histone 21
GO:0009617	84166	NLRC5	NLR family CARD domain containing 5
GO:0009617	23328	SASH1	SAM and SH3 domain containing 1
GO:0009617	149233	IL23R	interleukin 23 receptor
GO:0009617	6197	RPS6KA3	ribosomal protein S6 kinase A3
GO:0009617	566	AZU1	azurocidin 1
GO:0009617	664	BNIP3	BCL2 interacting protein 3
GO:0009617	2634	GBP2	guanylate binding protein 2
GO:0009617	8344	H2BC6	H2B clustered histone 6
GO:0009617	10133	OPTN	optineurin
GO:0009617	6035	RNASE1	ribonuclease A family member 1, pancreatic
GO:0009617	3133	HLA-E	major histocompatibility complex, class I, E
GO:0009617	1604	CD55	CD55 molecule (Cromer blood group)
GO:0009617	1948	EFNB2	ephrin B2
GO:0009617	11027	LILRA2	leukocyte immunoglobulin like receptor A2
GO:0009617	8398	PLA2G6	phospholipase A2 group VI
GO:0009617	3656	IRAK2	interleukin 1 receptor associated kinase 2
GO:0009617	2241	FER	FER tyrosine kinase
GO:0009617	57817	HAMP	hepcidin antimicrobial peptide
GO:0009617	2358	FPR2	formyl peptide receptor 2
GO:0009617	117854	TRIM6	tripartite motif containing 6
GO:0097060	5368	PNOC	prepronociceptin	synaptic membrane	12	0.482154	0.0390771	0.0374732
GO:0097060	53942	CNTN5	contactin 5
GO:0097060	6506	SLC1A2	solute carrier family 1 member 2
GO:0097060	9379	NRXN2	neurexin 2
GO:0097060	6326	SCN2A	sodium voltage-gated channel alpha subunit 2
GO:0097060	1956	EGFR	epidermal growth factor receptor
GO:0097060	254263	CNIH2	cornichon family AMPA receptor auxiliary protein 2
GO:0097060	4756	NEO1	neogenin 1
GO:0097060	8061	FOSL1	FOS like 1, AP-1 transcription factor subunit
GO:0097060	10675	CSPG5	chondroitin sulfate proteoglycan 5
GO:0097060	55361	PI4K2A	phosphatidylinositol 4-kinase type 2 alpha
GO:0097060	64130	LIN7B	lin-7 homolog B, crumbs cell polarity complex component
GO:0023061	2697	GJA1	gap junction protein alpha 1	signal release	51	0.465778	0.0390771	0.0374732
GO:0023061	80736	SLC44A4	solute carrier family 44 member 4
GO:0023061	25924	MYRIP	myosin VIIA and Rab interacting protein
GO:0023061	93664	CADPS2	calcium dependent secretion activator 2
GO:0023061	8224	SYN3	synapsin III
GO:0023061	5798	PTPRN	protein tyrosine phosphatase receptor type N
GO:0023061	8074	FGF23	fibroblast growth factor 23
GO:0023061	8609	KLF7	KLF transcription factor 7
GO:0023061	5217	PFN2	profilin 2
GO:0023061	9751	SNPH	syntaphilin
GO:0023061	140606	SELENOM	selenoprotein M
GO:0023061	130399	ACVR1C	activin A receptor type 1C
GO:0023061	9501	RPH3AL	rabphilin 3A like (without C2 domains)
GO:0023061	815	CAMK2A	calcium/calmodulin dependent protein kinase II alpha
GO:0023061	222546	RFX6	regulatory factor X6
GO:0023061	6623	SNCG	synuclein gamma
GO:0023061	2297	FOXD1	forkhead box D1
GO:0023061	3172	HNF4A	hepatocyte nuclear factor 4 alpha
GO:0023061	120892	LRRK2	leucine rich repeat kinase 2
GO:0023061	6352	CCL5	C-C motif chemokine ligand 5
GO:0023061	57586	SYT13	synaptotagmin 13
GO:0023061	117247	SLC16A10	solute carrier family 16 member 10
GO:0023061	5864	RAB3A	RAB3A, member RAS oncogene family
GO:0023061	63036	CELA2A	chymotrypsin like elastase 2A
GO:0023061	55107	ANO1	anoctamin 1
GO:0023061	55512	SMPD3	sphingomyelin phosphodiesterase 3
GO:0023061	283849	EXOC3L1	exocyst complex component 3 like 1
GO:0023061	3976	LIF	LIF interleukin 6 family cytokine
GO:0023061	7439	BEST1	bestrophin 1
GO:0023061	3091	HIF1A	hypoxia inducible factor 1 subunit alpha
GO:0023061	25874	MPC2	mitochondrial pyruvate carrier 2
GO:0023061	2645	GCK	glucokinase
GO:0023061	389692	MAFA	MAF bZIP transcription factor A
GO:0023061	5208	PFKFB2	6-phosphofructo-2-kinase/fructose-2,6-biphosphatase 2
GO:0023061	1363	CPE	carboxypeptidase E
GO:0023061	3814	KISS1	KiSS-1 metastasis suppressor
GO:0023061	64855	NIBAN2	niban apoptosis regulator 2
GO:0023061	54972	TMEM132A	transmembrane protein 132A
GO:0023061	4826	NNAT	neuronatin
GO:0023061	10312	TCIRG1	T cell immune regulator 1, ATPase H+ transporting V0 subunit a3
GO:0023061	9900	SV2A	synaptic vesicle glycoprotein 2A
GO:0023061	64840	PORCN	porcupine O-acyltransferase
GO:0023061	51714	SELENOT	selenoprotein T
GO:0023061	818	CAMK2G	calcium/calmodulin dependent protein kinase II gamma
GO:0023061	6812	STXBP1	syntaxin binding protein 1
GO:0023061	112755	STX1B	syntaxin 1B
GO:0023061	9854	C2CD2L	C2CD2 like
GO:0023061	8541	PPFIA3	PTPRF interacting protein alpha 3
GO:0023061	572	BAD	BCL2 associated agonist of cell death
GO:0023061	5578	PRKCA	protein kinase C alpha
GO:0023061	3589	IL11	interleukin 11
GO:0001562	283234	CCDC88B	coiled-coil domain containing 88B	response to protozoan	3	0.790367	0.048743	0.0467424
GO:0001562	4818	NKG7	natural killer cell granule protein 7
GO:0001562	383	ARG1	arginase 1
GO:0071715	11309	SLCO2B1	solute carrier organic anion transporter family member 2B1	icosanoid transport	4	0.714998	0.0499357	0.0478862
GO:0071715	55867	SLC22A11	solute carrier family 22 member 11
GO:0071715	368	ABCC6	ATP binding cassette subfamily C member 6
GO:0071715	147011	PROCA1	protein interacting with cyclin A1
GO:0001653	2986	GUCY2F	guanylate cyclase 2F, retinal	peptide receptor activity	2	0.64945	0.0499357	0.0478862
GO:0001653	3000	GUCY2D

## Sheet: Table S7
GO pathways
ID	ENTREZ ID	GENEID	GeneFunction	Description	setSize	enrichmentScore	p.adjust
GO:0022613	25983	NGDN	neuroguidin	ribonucleoprotein complex biogenesis	272	-0.42422	1.25831e-05		Supplementary table S7. Downregulated GO and KEGG pathways identified in K562-R cells
GO:0022613	6433	SFSWAP	splicing factor SWAP
GO:0022613	10978	CLP1	cleavage factor polyribonucleotide kinase subunit 1
GO:0022613	11224	RPL35	ribosomal protein L35
GO:0022613	8568	RRP1	ribosomal RNA processing 1
GO:0022613	6208	RPS14	ribosomal protein S14
GO:0022613	1660	DHX9	DExH-box helicase 9
GO:0022613	1653	DDX1	DEAD-box helicase 1
GO:0022613	134430	WDR36	WD repeat domain 36
GO:0022613	6230	RPS25	ribosomal protein S25
GO:0022613	51340	CRNKL1	crooked neck pre-mRNA splicing factor 1
GO:0022613	9277	WDR46	WD repeat domain 46
GO:0022613	51081	MRPS7	mitochondrial ribosomal protein S7
GO:0022613	25879	DCAF13	DDB1 and CUL4 associated factor 13
GO:0022613	8667	EIF3H	eukaryotic translation initiation factor 3 subunit H
GO:0022613	81554	RCC1L	RCC1 like
GO:0022613	6130	RPL7A	ribosomal protein L7a
GO:0022613	4809	SNU13	small nuclear ribonucleoprotein 13
GO:0022613	55692	LUC7L	LUC7 like
GO:0022613	3326	HSP90AB1	heat shock protein 90 alpha family class B member 1
GO:0022613	6205	RPS11	ribosomal protein S11
GO:0022613	88745	RRP36	ribosomal RNA processing 36
GO:0022613	22894	DIS3	DIS3 homolog, exosome endoribonuclease and 3'-5' exoribonuclease
GO:0022613	9129	PRPF3	pre-mRNA processing factor 3
GO:0022613	6636	SNRPF	small nuclear ribonucleoprotein polypeptide F
GO:0022613	6155	RPL27	ribosomal protein L27
GO:0022613	55015	PRPF39	pre-mRNA processing factor 39
GO:0022613	4686	NCBP1	nuclear cap binding protein subunit 1
GO:0022613	57461	ISY1	ISY1 splicing factor homolog
GO:0022613	23020	SNRNP200	small nuclear ribonucleoprotein U5 subunit 200
GO:0022613	79084	WDR77	WD repeat domain 77
GO:0022613	65083	NOL6	nucleolar protein 6
GO:0022613	8559	PRPF18	pre-mRNA processing factor 18
GO:0022613	55505	NOP10	NOP10 ribonucleoprotein
GO:0022613	51504	TRMT112	tRNA methyltransferase activator subunit 11-2
GO:0022613	10248	POP7	POP7 homolog, ribonuclease P/MRP subunit
GO:0022613	27043	PELP1	proline, glutamate and leucine rich protein 1
GO:0022613	51335	NGRN	neugrin, neurite outgrowth associated
GO:0022613	84294	UTP23	UTP23 small subunit processome component
GO:0022613	51729	WBP11	WW domain binding protein 11
GO:0022613	55651	NHP2	NHP2 ribonucleoprotein
GO:0022613	1939	EIF2D	eukaryotic translation initiation factor 2D
GO:0022613	220064	LTO1	LTO1 maturation factor of ABCE1
GO:0022613	81887	LAS1L	LAS1 like ribosome biogenesis factor
GO:0022613	705	BYSL	bystin like
GO:0022613	10480	EIF3M	eukaryotic translation initiation factor 3 subunit M
GO:0022613	11171	STRAP	serine/threonine kinase receptor associated protein
GO:0022613	6207	RPS13	ribosomal protein S13
GO:0022613	285855	RPL7L1	ribosomal protein L7 like 1
GO:0022613	51013	EXOSC1	exosome component 1
GO:0022613	27079	RPUSD2	RNA pseudouridine synthase domain containing 2
GO:0022613	84946	LTV1	LTV1 ribosome biogenesis factor
GO:0022613	54555	DDX49	DEAD-box helicase 49
GO:0022613	9416	DDX23	DEAD-box helicase 23
GO:0022613	55781	RIOK2	RIO kinase 2
GO:0022613	6206	RPS12	ribosomal protein S12
GO:0022613	55299	BRIX1	biogenesis of ribosomes BRX1
GO:0022613	8665	EIF3F	eukaryotic translation initiation factor 3 subunit F
GO:0022613	83732	RIOK1	RIO kinase 1
GO:0022613	10181	RBM5	RNA binding motif protein 5
GO:0022613	81691	REXO5	RNA exonuclease 5
GO:0022613	1964	EIF1AX	eukaryotic translation initiation factor 1A X-linked
GO:0022613	22984	PDCD11	programmed cell death 11
GO:0022613	6233	RPS27A	ribosomal protein S27a
GO:0022613	29102	DROSHA	drosha ribonuclease III
GO:0022613	92856	IMP4	IMP U3 small nucleolar ribonucleoprotein 4
GO:0022613	8562	DENR	density regulated re-initiation and release factor
GO:0022613	6634	SNRPD3	small nuclear ribonucleoprotein D3 polypeptide
GO:0022613	51106	TFB1M	transcription factor B1, mitochondrial
GO:0022613	91746	YTHDC1	YTH N6-methyladenosine RNA binding protein C1
GO:0022613	83743	GRWD1	glutamate rich WD repeat containing 1
GO:0022613	8666	EIF3G	eukaryotic translation initiation factor 3 subunit G
GO:0022613	10436	EMG1	EMG1 N1-specific pseudouridine methyltransferase
GO:0022613	2091	FBL	fibrillarin
GO:0022613	54663	WDR74	WD repeat domain 74
GO:0022613	51096	UTP18	UTP18 small subunit processome component
GO:0022613	6426	SRSF1	serine and arginine rich splicing factor 1
GO:0022613	8886	DDX18	DEAD-box helicase 18
GO:0022613	23212	RRS1	ribosome biogenesis regulator 1 homolog
GO:0022613	10557	RPP38	ribonuclease P/MRP subunit p38
GO:0022613	220717	RPLP0P6	ribosomal protein lateral stalk subunit P0 pseudogene 6
GO:0022613	51001	MTERF3	mitochondrial transcription termination factor 3
GO:0022613	9733	SART3	spliceosome associated factor 3, U4/U6 recycling protein
GO:0022613	25926	NOL11	nucleolar protein 11
GO:0022613	26121	PRPF31	pre-mRNA processing factor 31
GO:0022613	1207	CLNS1A	chloride nucleotide-sensitive channel 1A
GO:0022613	5393	EXOSC9	exosome component 9
GO:0022613	79039	DDX54	DEAD-box helicase 54
GO:0022613	8451	CUL4A	cullin 4A
GO:0022613	10569	SLU7	SLU7 homolog, splicing factor
GO:0022613	23517	MTREX	Mtr4 exosome RNA helicase
GO:0022613	51010	EXOSC3	exosome component 3
GO:0022613	9136	RRP9	ribosomal RNA processing 9, U3 small nucleolar RNA binding protein
GO:0022613	27339	PRPF19	pre-mRNA processing factor 19
GO:0022613	23481	PES1	pescadillo ribosomal biogenesis factor 1
GO:0022613	6629	SNRPB2	small nuclear ribonucleoprotein polypeptide B2
GO:0022613	54496	PRMT7	protein arginine methyltransferase 7
GO:0022613	55319	TMA16	translation machinery associated 16 homolog
GO:0022613	54606	DDX56	DEAD-box helicase 56
GO:0022613	6606	SMN1	survival of motor neuron 1, telomeric
GO:0022613	84811	BUD13	BUD13 homolog
GO:0022613	55720	TSR1	TSR1 ribosome maturation factor
GO:0022613	401466	RBIS	ribosomal biogenesis factor
GO:0022613	22803	XRN2	5'-3' exoribonuclease 2
GO:0022613	6635	SNRPE	small nuclear ribonucleoprotein polypeptide E
GO:0022613	51575	ESF1	ESF1 nucleolar pre-rRNA processing protein homolog
GO:0022613	56915	EXOSC5	exosome component 5
GO:0022613	6191	RPS4X	ribosomal protein S4 X-linked
GO:0022613	91695	RRP7BP	ribosomal RNA processing 7 homolog B, pseudogene
GO:0022613	96764	TGS1	trimethylguanosine synthase 1
GO:0022613	92345	NAF1	nuclear assembly factor 1 ribonucleoprotein
GO:0022613	55164	SHQ1	SHQ1, H/ACA ribonucleoprotein assembly factor
GO:0022613	10360	NPM3	nucleophosmin/nucleoplasmin 3
GO:0022613	6175	RPLP0	ribosomal protein lateral stalk subunit P0
GO:0022613	6627	SNRPA1	small nuclear ribonucleoprotein polypeptide A'
GO:0022613	2068	ERCC2	ERCC excision repair 2, TFIIH core complex helicase subunit
GO:0022613	120379	PIH1D2	PIH1 domain containing 2
GO:0022613	10775	POP4	POP4 homolog, ribonuclease P/MRP subunit
GO:0022613	27340	UTP20	UTP20 small subunit processome component
GO:0022613	55646	LYAR	Ly1 antibody reactive
GO:0022613	54433	GAR1	GAR1 ribonucleoprotein
GO:0022613	26574	AATF	apoptosis antagonizing transcription factor
GO:0022613	1736	DKC1	dyskerin pseudouridine synthase 1
GO:0022613	25980	AAR2	AAR2 splicing factor
GO:0022613	11325	DDX42	DEAD-box helicase 42
GO:0022613	5036	PA2G4	proliferation-associated 2G4
GO:0022613	9879	DDX46	DEAD-box helicase 46
GO:0022613	9188	DDX21	DExD-box helicase 21
GO:0022613	51065	RPS27L	ribosomal protein S27 like
GO:0022613	23029	RBM34	RNA binding motif protein 34
GO:0022613	27336	HTATSF1	HIV-1 Tat specific factor 1
GO:0022613	84916	UTP4	UTP4 small subunit processome component
GO:0022613	9816	URB2	URB2 ribosome biogenesis homolog
GO:0022613	6201	RPS7	ribosomal protein S7
GO:0022613	27292	DIMT1	DIM1 rRNA methyltransferase and ribosome maturation factor
GO:0022613	7536	SF1	splicing factor 1
GO:0022613	8602	NOP14	NOP14 nucleolar protein
GO:0022613	10412	NSA2	NSA2 ribosome biogenesis factor
GO:0022613	166378	AFG2A	AFG2 AAA ATPase homolog A
GO:0022613	11340	EXOSC8	exosome component 8
GO:0022613	79066	METTL16	methyltransferase 16, RNA N6-adenosine
GO:0022613	10885	WDR3	WD repeat domain 3
GO:0022613	84135	UTP15	UTP15 small subunit processome component
GO:0022613	103	ADAR	adenosine deaminase RNA specific
GO:0022613	2971	GTF3A	general transcription factor IIIA
GO:0022613	8662	EIF3B	eukaryotic translation initiation factor 3 subunit B
GO:0022613	23064	SETX	senataxin
GO:0022613	6631	SNRPC	small nuclear ribonucleoprotein polypeptide C
GO:0022613	54475	NLE1	notchless homolog 1
GO:0022613	117246	FTSJ3	FtsJ RNA 2'-O-methyltransferase 3
GO:0022613	23404	EXOSC2	exosome component 2
GO:0022613	5901	RAN	RAN, member RAS oncogene family
GO:0022613	51491	NOP16	NOP16 nucleolar protein
GO:0022613	708	C1QBP	complement C1q binding protein
GO:0022613	11137	PWP1	PWP1 homolog, endonuclein
GO:0022613	79707	NOL9	nucleolar protein 9
GO:0022613	196074	METTL15	methyltransferase 15, mitochondrial 12S rRNA N4-cytidine
GO:0022613	113000	RPUSD1	RNA pseudouridine synthase domain containing 1
GO:0022613	10438	C1D	C1D nuclear receptor corepressor
GO:0022613	5591	PRKDC	protein kinase, DNA-activated, catalytic subunit
GO:0022613	8661	EIF3A	eukaryotic translation initiation factor 3 subunit A
GO:0022613	8668	EIF3I	eukaryotic translation initiation factor 3 subunit I
GO:0022613	64282	TENT4B	terminal nucleotidyltransferase 4B
GO:0022613	22889	KHDC4	KH domain containing 4, pre-mRNA splicing factor
GO:0022613	55813	UTP6	UTP6 small subunit processome component
GO:0022613	56902	PNO1	partner of NOB1 homolog
GO:0022613	26523	AGO1	argonaute RISC component 1
GO:0022613	57602	USP36	ubiquitin specific peptidase 36
GO:0022613	9669	EIF5B	eukaryotic translation initiation factor 5B
GO:0022613	27349	MCAT	malonyl-CoA-acyl carrier protein transacylase
GO:0022613	55272	IMP3	IMP U3 small nucleolar ribonucleoprotein 3
GO:0022613	192670	AGO4	argonaute RISC component 4
GO:0022613	7520	XRCC5	X-ray repair cross complementing 5
GO:0022613	26155	NOC2L	NOC2 like nucleolar associated transcriptional repressor
GO:0022613	10199	MPHOSPH10	M-phase phosphoprotein 10
GO:0022613	11056	DDX52	DExD-box helicase 52
GO:0022613	28987	NOB1	NIN1 (RPN12) binding protein 1 homolog
GO:0022613	6135	RPL11	ribosomal protein L11
GO:0022613	79954	NOL10	nucleolar protein 10
GO:0022613	51747	LUC7L3	LUC7 like 3 pre-mRNA splicing factor
GO:0022613	51388	NIP7	nucleolar pre-rRNA processing protein NIP7
GO:0022613	4931	NVL	nuclear VCP like
GO:0022613	23160	WDR43	WD repeat domain 43
GO:0022613	5303	PIN4	peptidylprolyl cis/trans isomerase, NIMA-interacting 4
GO:0022613	51441	YTHDF2	YTH N6-methyladenosine RNA binding protein F2
GO:0022613	64216	TFB2M	transcription factor B2, mitochondrial
GO:0022613	6838	SURF6	surfeit 6
GO:0022613	10946	SF3A3	splicing factor 3a subunit 3
GO:0022613	84881	RPUSD4	RNA pseudouridine synthase D4
GO:0022613	27341	RRP7A	ribosomal RNA processing 7 homolog A
GO:0022613	6202	RPS8	ribosomal protein S8
GO:0022613	55178	MRM3	mitochondrial rRNA methyltransferase 3
GO:0022613	26747	NUFIP1	nuclear FMR1 interacting protein 1
GO:0022613	6732	SRPK1	SRSF protein kinase 1
GO:0022613	51121	RPL26L1	ribosomal protein L26 like 1
GO:0022613	10772	SRSF10	serine and arginine rich splicing factor 10
GO:0022613	79631	EFL1	elongation factor like GTPase 1
GO:0022613	11103	KRR1	KRR1 small subunit processome component homolog
GO:0022613	23560	GTPBP4	GTP binding protein 4
GO:0022613	387338	NSUN4	NOP2/Sun RNA methyltransferase 4
GO:0022613	10200	MPHOSPH6	M-phase phosphoprotein 6
GO:0022613	55027	HEATR3	HEAT repeat containing 3
GO:0022613	6880	TAF9	TATA-box binding protein associated factor 9
GO:0022613	79833	GEMIN6	gem nuclear organelle associated protein 6
GO:0022613	55759	WDR12	WD repeat domain 12
GO:0022613	64794	DDX31	DEAD-box helicase 31
GO:0022613	23076	RRP1B	ribosomal RNA processing 1B
GO:0022613	4839	NOP2	NOP2 nucleolar protein
GO:0022613	11218	DDX20	DEAD-box helicase 20
GO:0022613	6218	RPS17	ribosomal protein S17
GO:0022613	25929	GEMIN5	gem nuclear organelle associated protein 5
GO:0022613	8894	EIF2S2	eukaryotic translation initiation factor 2 subunit beta
GO:0022613	55127	HEATR1	HEAT repeat containing 1
GO:0022613	100101490	MCTS2	MCTS family member 2
GO:0022613	51118	UTP11	UTP11 small subunit processome component
GO:0022613	317781	DDX51	DEAD-box helicase 51
GO:0022613	255308	EIF2S3B	eukaryotic translation initiation factor 2 subunit gamma B
GO:0022613	6936	GCFC2	GC-rich sequence DNA-binding factor 2
GO:0022613	114049	BUD23	BUD23 rRNA methyltransferase and ribosome maturation factor
GO:0022613	22868	FASTKD2	FAST kinase domains 2
GO:0022613	10528	NOP56	NOP56 ribonucleoprotein
GO:0022613	29889	GNL2	G protein nucleolar 2
GO:0022613	4869	NPM1	nucleophosmin 1
GO:0022613	84128	WDR75	WD repeat domain 75
GO:0022613	26609	VCX	variable charge X-linked
GO:0022613	51119	SBDS	SBDS ribosome maturation factor
GO:0022613	8669	EIF3J	eukaryotic translation initiation factor 3 subunit J
GO:0022613	27042	UTP25	UTP25 small subunit processome component
GO:0022613	57647	DHX37	DEAH-box helicase 37
GO:0022613	55035	NOL8	nucleolar protein 8
GO:0022613	84549	MAK16	MAK16 homolog
GO:0022613	57109	REXO4	REX4 homolog, 3'-5' exonuclease
GO:0022613	5394	EXOSC10	exosome component 10
GO:0022613	121053	NOPCHAP1	NOP protein chaperone 1
GO:0022613	1662	DDX10	DEAD-box helicase 10
GO:0022613	54680	ZNHIT6	zinc finger HIT-type containing 6
GO:0022613	51154	MRTO4	MRT4 homolog, ribosome maturation factor
GO:0022613	6125	RPL5	ribosomal protein L5
GO:0022613	192669	AGO3	argonaute RISC catalytic component 3
GO:0022613	10969	EBNA1BP2	EBNA1 binding protein 2
GO:0022613	79029	AFG2B	AFG2 AAA ATPase homolog B
GO:0022613	23451	SF3B1	splicing factor 3b subunit 1
GO:0022613	6632	SNRPD1	small nuclear ribonucleoprotein D1 polypeptide
GO:0022613	85865	GTPBP10	GTP binding protein 10
GO:0022613	51634	RBMX2	RNA binding motif protein X-linked 2
GO:0022613	1968	EIF2S3	eukaryotic translation initiation factor 2 subunit gamma
GO:0022613	51202	DDX47	DEAD-box helicase 47
GO:0022613	79753	SNIP1	Smad nuclear interacting protein 1
GO:0022613	54955	AIRIM	AFG2 interacting ribosome maturation factor
GO:0022613	23195	MDN1	midasin AAA ATPase 1
GO:0022613	55153	SDAD1	SDA1 domain containing 1
GO:0022613	10514	MYBBP1A	MYB binding protein 1a
GO:0022613	51018	RRP15	ribosomal RNA processing 15 homolog
GO:0022613	9221	NOLC1	nucleolar and coiled-body phosphoprotein 1
GO:0022613	728689	EIF3CL	eukaryotic translation initiation factor 3 subunit C like
GO:0022613	130916	MTERF4	mitochondrial transcription termination factor 4
GO:0022613	51602	NOP58	NOP58 ribonucleoprotein
GO:0022613	84864	RIOX2	ribosomal oxygenase 2
GO:0022613	30836	DNTTIP2	deoxynucleotidyltransferase terminal interacting protein 2
GO:0022613	10907	TXNL4A	thioredoxin like 4A
GO:0022613	80135	RPF1	ribosome production factor 1 homolog
GO:0022613	58155	PTBP2	polypyrimidine tract binding protein 2
GO:0022613	55794	DDX28	DEAD-box helicase 28
GO:0022613	8450	CUL4B	cullin 4B
GO:0022613	79863	RBFA	ribosome binding factor A
GO:0022613	10813	UTP14A	UTP14A small subunit processome component
GO:0022613	51187	RSL24D1	ribosomal L24 domain containing 1
GO:0022613	135295	SRSF12	serine and arginine rich splicing factor 12
GO:0022613	8663	EIF3C	eukaryotic translation initiation factor 3 subunit C
GO:0022613	54913	RPP25	ribonuclease P and MRP subunit p25
GO:0022613	28985	MCTS1	MCTS1 re-initiation and release factor
GO:0022613	10659	CELF2	CUGBP Elav-like family member 2
GO:0140101	3396	MRPL58	mitochondrial ribosomal protein L58	catalytic activity, acting on a tRNA	80	-0.50992	0.00882021
GO:0140101	51095	TRNT1	tRNA nucleotidyl transferase 1
GO:0140101	55798	METTL2B	methyltransferase 2B, tRNA N3-cytidine
GO:0140101	55699	IARS2	isoleucyl-tRNA synthetase 2, mitochondrial
GO:0140101	80746	TSEN2	tRNA splicing endonuclease subunit 2
GO:0140101	131965	METTL6	methyltransferase 6, tRNA N3-cytidine
GO:0140101	51520	LARS1	leucyl-tRNA synthetase 1
GO:0140101	55687	TRMU	tRNA mitochondrial 2-thiouridylase
GO:0140101	55039	TRMT12	tRNA methyltransferase 12 homolog
GO:0140101	54802	TRIT1	tRNA isopentenyltransferase 1
GO:0140101	9836	LCMT2	leucine carboxyl methyltransferase 2
GO:0140101	5188	GATB	glutamyl-tRNA amidotransferase subunit B
GO:0140101	55621	TRMT1	tRNA methyltransferase 1
GO:0140101	6897	TARS1	threonyl-tRNA synthetase 1
GO:0140101	51651	PTRH2	peptidyl-tRNA hydrolase 2
GO:0140101	146712	B3GNTL1	UDP-GlcNAc:betaGal beta-1,3-N-acetylglucosaminyltransferase like 1
GO:0140101	127253	TYW3	tRNA-yW synthesizing protein 3 homolog
GO:0140101	10352	WARS2	tryptophanyl tRNA synthetase 2, mitochondrial
GO:0140101	3735	KARS1	lysyl-tRNA synthetase 1
GO:0140101	3035	HARS1	histidyl-tRNA synthetase 1
GO:0140101	54920	DUS2	dihydrouridine synthase 2
GO:0140101	26995	TRUB2	TruB pseudouridine synthase family member 2
GO:0140101	64118	DUS1L	dihydrouridine synthase 1 like
GO:0140101	80755	AARSD1	alanyl-tRNA synthetase domain containing 1
GO:0140101	79587	CARS2	cysteinyl-tRNA synthetase 2, mitochondrial
GO:0140101	79068	FTO	FTO alpha-ketoglutarate dependent dioxygenase
GO:0140101	54888	NSUN2	NOP2/Sun RNA methyltransferase 2
GO:0140101	11062	DUS4L	dihydrouridine synthase 4 like
GO:0140101	54901	CDKAL1	CDKAL1 threonylcarbamoyladenosine tRNA methylthiotransferase
GO:0140101	80745	THUMPD2	THUMP domain 2 tRNA and snRNA guanosine methyltransferase
GO:0140101	441250	TYW1B	tRNA-yW synthesizing protein 1 homolog B
GO:0140101	56986	DTWD1	DTW domain containing 1
GO:0140101	2678	GGT1	gamma-glutamyltransferase 1
GO:0140101	23438	HARS2	histidyl-tRNA synthetase 2, mitochondrial
GO:0140101	4234	METTL1	methyltransferase 1, tRNA methylguanosine
GO:0140101	60528	ELAC2	elaC ribonuclease Z 2
GO:0140101	54517	PUS7	pseudouridine synthase 7
GO:0140101	54974	THG1L	tRNA-histidine guanylyltransferase 1 like
GO:0140101	152992	TRMT44	tRNA methyltransferase 44 homolog
GO:0140101	16	AARS1	alanyl-tRNA synthetase 1
GO:0140101	60487	TRMT11	tRNA methyltransferase 11 homolog
GO:0140101	51067	YARS2	tyrosyl-tRNA synthetase 2
GO:0140101	126789	PUSL1	pseudouridine synthase like 1
GO:0140101	10940	POP1	POP1 homolog, ribonuclease P/MRP subunit
GO:0140101	54931	TRMT10C	tRNA methyltransferase 10C, mitochondrial RNase P subunit
GO:0140101	27037	TRMT2A	tRNA methyltransferase 2 homolog A
GO:0140101	57470	LRRC47	leucine rich repeat containing 47
GO:0140101	55520	ELAC1	elaC ribonuclease Z 1
GO:0140101	2107	ETF1	eukaryotic translation termination factor 1
GO:0140101	79712	GTDC1	glycosyltransferase like domain containing 1
GO:0140101	79731	NARS2	asparaginyl-tRNA synthetase 2, mitochondrial
GO:0140101	1787	TRDMT1	tRNA aspartic acid methyltransferase 1
GO:0140101	6894	TARBP1	tRNA guanosine 2 -O-methyltransferase TARBP1
GO:0140101	123263	MTFMT	mitochondrial methionyl-tRNA formyltransferase
GO:0140101	55253	TYW1	tRNA-yW synthesizing protein 1 homolog
GO:0140101	25973	PARS2	prolyl-tRNA synthetase 2, mitochondrial
GO:0140101	2058	EPRS1	glutamyl-prolyl-tRNA synthetase 1
GO:0140101	79691	QTRT2	queuine tRNA-ribosyltransferase accessory subunit 2
GO:0140101	51531	TRMO	tRNA methyltransferase O
GO:0140101	3376	IARS1	isoleucyl-tRNA synthetase 1
GO:0140101	83480	PUS3	pseudouridine synthase 3
GO:0140101	92935	MARS2	methionyl-tRNA synthetase 2, mitochondrial
GO:0140101	6301	SARS1	seryl-tRNA synthetase 1
GO:0140101	51091	SEPSECS	Sep (O-phosphoserine) tRNA:Sec (selenocysteine) tRNA synthase
GO:0140101	55139	ANKZF1	ankyrin repeat and zinc finger peptidyl tRNA hydrolase 1
GO:0140101	4677	NARS1	asparaginyl-tRNA synthetase 1
GO:0140101	124454	EARS2	glutamyl-tRNA synthetase 2, mitochondrial
GO:0140101	54482	TRMT13	tRNA methyltransferase 13 homolog
GO:0140101	833	CARS1	cysteinyl-tRNA synthetase 1
GO:0140101	10056	FARSB	phenylalanyl-tRNA synthetase subunit beta
GO:0140101	51251	NT5C3A	5'-nucleotidase, cytosolic IIIA
GO:0140101	4141	MARS1	methionyl-tRNA synthetase 1
GO:0140101	2617	GARS1	glycyl-tRNA synthetase 1
GO:0140101	7453	WARS1	tryptophanyl-tRNA synthetase 1
GO:0140101	118672	PSTK	phosphoseryl-tRNA kinase
GO:0140101	283459	GATC	glutamyl-tRNA amidotransferase subunit C
GO:0140101	158234	TRMT10B	tRNA methyltransferase 10B
GO:0140101	129450	TYW5	tRNA-yW synthesizing protein 5
GO:0140101	8565	YARS1	tyrosyl-tRNA synthetase 1
GO:0140101	2687	GGT5	gamma-glutamyltransferase 5
GO:0016072	9329	GTF3C4	general transcription factor IIIC subunit 4	rRNA metabolic process	41	-0.426326	0.00939463
GO:0016072	9328	GTF3C5	general transcription factor IIIC subunit 5
GO:0016072	9555	MACROH2A1	macroH2A.1 histone
GO:0016072	1663	DDX11	DEAD/H-box helicase 11
GO:0016072	6597	SMARCA4	SWI/SNF related BAF chromatin remodeling complex subunit ATPase 4
GO:0016072	55506	MACROH2A2	macroH2A.2 histone
GO:0016072	112495	GTF3C6	general transcription factor IIIC subunit 6
GO:0016072	2074	ERCC6	ERCC excision repair 6, chromatin remodeling factor
GO:0016072	51082	POLR1D	RNA polymerase I and III subunit D
GO:0016072	6949	TCOF1	treacle ribosome biogenesis factor 1
GO:0016072	84365	NIFK	nucleolar protein interacting with the FHA domain of MKI67
GO:0016072	84172	POLR1B	RNA polymerase I subunit B
GO:0016072	2475	MTOR	mechanistic target of rapamycin kinase
GO:0016072	64425	POLR1E	RNA polymerase I subunit E
GO:0016072	2976	GTF3C2	general transcription factor IIIC subunit 2
GO:0016072	146857	SLFN13	schlafen family member 13
GO:0016072	10849	POLR1G	RNA polymerase I subunit G
GO:0016072	9330	GTF3C3	general transcription factor IIIC subunit 3
GO:0016072	4609	MYC	MYC proto-oncogene, bHLH transcription factor
GO:0016072	4691	NCL	nucleolin
GO:0016072	115752	DIS3L	DIS3 like exosome 3'-5' exoribonuclease
GO:0016072	4137	MAPT	microtubule associated protein tau
GO:0006399	2926	GRSF1	G-rich RNA sequence binding factor 1
GO:0006399	55140	ELP3	elongator acetyltransferase complex subunit 3
GO:0006399	51654	CDK5RAP1	CDK5RAP1 mitochondrial tRNA methylthiotransferase
GO:0006399	5435	POLR2F	RNA polymerase II, I and III subunit F
GO:0006399	25940	FAM98A	family with sequence similarity 98 member A
GO:0006399	26610	ELP4	elongator acetyltransferase complex subunit 4
GO:0006399	134637	ADAT2	adenosine deaminase tRNA specific 2
GO:0006399	116461	TSEN15	tRNA splicing endonuclease subunit 15
GO:0006399	79074	C2orf49	chromosome 2 open reading frame 49
GO:0006399	64172	OSGEPL1	O-sialoglycoprotein endopeptidase like 1
GO:0006399	84186	ZCCHC7	zinc finger CCHC-type containing 7
GO:0006399	55623	THUMPD1	THUMP domain 1 NAT10 acetyltransferase adaptor
GO:0006399	112970	KTI12	KTI12 chromatin associated homolog
GO:0006399	51002	TPRKB	TP53RK binding protein
GO:0006399	26024	PTCD1	pentatricopeptide repeat domain 1
GO:0006399	339487	ZBTB8OS	zinc finger and BTB domain containing 8 opposite strand
GO:0006399	51605	TRMT6	tRNA methyltransferase 6 non-catalytic subunit
GO:0006399	79693	YRDC	yrdC N6-threonylcarbamoyltransferase domain containing
GO:0006399	30848	CTAG2	cancer/testis antigen 2
GO:0005681	4670	HNRNPM	heterogeneous nuclear ribonucleoprotein M	spliceosomal complex	70	-0.446455	0.0130032
GO:0005681	642659	HNRNPA1L3	heterogeneous nuclear ribonucleoprotein A1 like 3
GO:0005681	11066	SNRNP35	small nuclear ribonucleoprotein U11/U12 subunit 35
GO:0005681	10189	ALYREF	Aly/REF export factor
GO:0005681	9716	AQR	aquarius intron-binding spliceosomal factor
GO:0005681	8220	ESS2	ess-2 splicing factor homolog
GO:0005681	84991	RBM17	RNA binding motif protein 17
GO:0005681	55280	CWF19L1	CWF19 like cell cycle control factor 1
GO:0005681	8896	BUD31	BUD31 homolog
GO:0005681	79005	SCNM1	sodium channel modifier 1
GO:0005681	199746	U2AF1L4	U2 small nuclear RNA auxiliary factor 1 like 4
GO:0005681	5356	PLRG1	pleiotropic regulator 1
GO:0005681	79622	SNRNP25	small nuclear ribonucleoprotein U11/U12 subunit 25
GO:0005681	10285	SMNDC1	survival motor neuron domain containing 1
GO:0005681	988	CDC5L	cell division cycle 5 like
GO:0005681	10283	CWC27	CWC27 spliceosome associated cyclophilin
GO:0005681	10450	PPIE	peptidylprolyl isomerase E
GO:0005681	51322	WAC	WW domain containing adaptor with coiled-coil
GO:0005681	3550	IK	IK cytokine
GO:0005681	55131	RBM28	RNA binding motif protein 28
GO:0005681	3183	HNRNPC	heterogeneous nuclear ribonucleoprotein C
GO:0005681	1659	DHX8	DEAH-box helicase 8
GO:0005681	4236	MFAP1	microfibril associated protein 1
GO:0005681	140890	SREK1	splicing regulatory glutamic acid and lysine rich protein 1
GO:0005681	24144	TFIP11	tuftelin interacting protein 11
GO:0005681	29896	TRA2A	transformer 2 alpha homolog
GO:0005681	51645	PPIL1	peptidylprolyl isomerase like 1
GO:0005681	1665	DHX15	DEAH-box helicase 15
GO:0005681	8227	AKAP17A	A-kinase anchoring protein 17A
GO:0005681	9419	CRIPT	CXXC repeat containing interactor of PDZ3 domain
GO:0005681	1655	DDX5	DEAD-box helicase 5
GO:0005681	6427	SRSF2	serine and arginine rich splicing factor 2
GO:0005681	3181	HNRNPA2B1	heterogeneous nuclear ribonucleoprotein A2/B1
GO:0005681	8539	API5	apoptosis inhibitor 5
GO:0005681	84950	PRPF38A	pre-mRNA processing factor 38A
GO:0005681	11193	WBP4	WW domain binding protein 4
GO:0005681	55119	PRPF38B	pre-mRNA processing factor 38B
GO:0005681	10250	SRRM1	serine and arginine repetitive matrix 1
GO:0005681	55192	DNAJC17	DnaJ heat shock protein family (Hsp40) member C17
GO:0005681	9939	RBM8A	RNA binding motif protein 8A
GO:0005681	10236	HNRNPR	heterogeneous nuclear ribonucleoprotein R
GO:0005681	8458	TTF2	transcription termination factor 2
GO:0005681	56259	CTNNBL1	catenin beta like 1
GO:0005681	3192	HNRNPU	heterogeneous nuclear ribonucleoprotein U
GO:0005681	26986	PABPC1	poly(A) binding protein cytoplasmic 1
GO:0005681	55110	MAGOHB	mago homolog B, exon junction complex subunit
GO:0005681	55596	ZCCHC8	zinc finger CCHC-type containing 8
GO:0005681	51428	DDX41	DEAD-box helicase 41
GO:0005681	91603	ZNF830	zinc finger protein 830
GO:0005681	9410	SNRNP40	small nuclear ribonucleoprotein U5 subunit 40
GO:0005681	55599	RNPC3	RNA binding region (RNP1, RRM) containing 3
GO:0005681	143884	CWF19L2	CWF19 like cell cycle control factor 2
GO:0005681	54957	TXNL4B	thioredoxin like 4B
GO:0005681	23658	LSM5	LSM5 homolog, U6 small nuclear RNA and mRNA degradation associated
GO:0005681	3187	HNRNPH1	heterogeneous nuclear ribonucleoprotein H1
GO:0005681	153527	ZMAT2	zinc finger matrin-type 2
GO:0005681	5511	PPP1R8	protein phosphatase 1 regulatory subunit 8
GO:0005681	79637	ARMC7	armadillo repeat containing 7
GO:0005681	9128	PRPF4	pre-mRNA splicing tri-snRNP complex factor PRPF4
GO:0005681	4116	MAGOH	mago homolog, exon junction complex subunit
GO:0005681	10286	BCAS2	BCAS2 pre-mRNA processing factor
GO:0005681	51759	C9orf78	chromosome 9 open reading frame 78
GO:0005681	10081	PDCD7	programmed cell death 7
GO:0005681	10465	PPIH	peptidylprolyl isomerase H
GO:0005681	84060	RBM48	RNA binding motif protein 48
GO:0005681	4904	YBX1	Y-box binding protein 1
GO:0005681	53938	PPIL3	peptidylprolyl isomerase like 3
GO:0005681	55285	RBM41	RNA binding motif protein 41
GO:0005681	375316	RBM44	RNA binding motif protein 44
GO:0005681	6638	SNRPN	small nuclear ribonucleoprotein polypeptide N
GO:0005667	2965	GTF2H1	general transcription factor IIH subunit 1	transcription regulator complex	86	-0.350853	0.01911
GO:0005667	1054	CEBPG	CCAAT enhancer binding protein gamma
GO:0005667	3225	HOXC9	homeobox C9
GO:0005667	463	ZFHX3	zinc finger homeobox 3
GO:0005667	5994	RFXAP	regulatory factor X associated protein
GO:0005667	6877	TAF5	TATA-box binding protein associated factor 5
GO:0005667	6772	STAT1	signal transducer and activator of transcription 1
GO:0005667	9443	MED7	mediator complex subunit 7
GO:0005667	9575	CLOCK	clock circadian regulator
GO:0005667	11267	SNF8	SNF8 subunit of ESCRT-II
GO:0005667	22926	ATF6	activating transcription factor 6
GO:0005667	25942	SIN3A	SIN3 transcription regulator family member A
GO:0005667	286826	LIN9	lin-9 DREAM MuvB core complex component
GO:0005667	400569	MED11	mediator complex subunit 11
GO:0005667	116071	BATF2	basic leucine zipper ATF-like transcription factor 2
GO:0005667	5993	RFX5	regulatory factor X5
GO:0005667	7975	MAFK	MAF bZIP transcription factor K
GO:0005667	2966	GTF2H2	general transcription factor IIH subunit 2
GO:0005667	56938	BMAL2	basic helix-loop-helix ARNT like 2
GO:0005667	2649	NR6A1	nuclear receptor subfamily 6 group A member 1
GO:0005667	6875	TAF4B	TATA-box binding protein associated factor 4b
GO:0005667	6932	TCF7	transcription factor 7
GO:0005667	5928	RBBP4	RB binding protein 4, chromatin remodeling factor
GO:0005667	6925	TCF4	transcription factor 4
GO:0005667	26038	CHD5	chromodomain helicase DNA binding protein 5
GO:0005667	7704	ZBTB16	zinc finger and BTB domain containing 16
GO:0005667	7003	TEAD1	TEA domain transcription factor 1
GO:0005667	4205	MEF2A	myocyte enhancer factor 2A
GO:0005667	2968	GTF2H4	general transcription factor IIH subunit 4
GO:0005667	2958	GTF2A2	general transcription factor IIA subunit 2
GO:0005667	406	BMAL1	basic helix-loop-helix ARNT like 1
GO:0005667	6498	SKIL	SKI like proto-oncogene
GO:0005667	2959	GTF2B	general transcription factor IIB
GO:0005667	4772	NFATC1	nuclear factor of activated T cells 1
GO:0005667	3164	NR4A1	nuclear receptor subfamily 4 group A member 1
GO:0005667	6883	TAF12	TATA-box binding protein associated factor 12
GO:0005667	468	ATF4	activating transcription factor 4
GO:0005667	4087	SMAD2	SMAD family member 2
GO:0005667	55859	BEX1	brain expressed X-linked 1
GO:0005667	390598	SKOR1	SKI family transcriptional corepressor 1
GO:0005667	51132	RLIM	ring finger protein, LIM domain interacting
GO:0005667	60468	BACH2	BTB domain and CNC homolog 2
GO:0005667	23648	SSBP3	single stranded DNA binding protein 3
GO:0005667	8543	LMO4	LIM domain only 4
GO:0005667	595	CCND1	cyclin D1
GO:0005667	6776	STAT5A	signal transducer and activator of transcription 5A
GO:0005667	2672	GFI1	growth factor independent 1 transcriptional repressor
GO:0005667	6778	STAT6	signal transducer and activator of transcription 6
GO:0005667	55509	BATF3	basic leucine zipper ATF-like transcription factor 3
GO:0005667	865	CBFB	core-binding factor subunit beta
GO:0005667	404281	YY2	YY2 transcription factor
GO:0005667	9314	KLF4	KLF transcription factor 4
GO:0005667	4088	SMAD3	SMAD family member 3
GO:0005667	430	ASCL2	achaete-scute family bHLH transcription factor 2
GO:0005667	6688	SPI1	Spi-1 proto-oncogene
GO:0005667	4776	NFATC4	nuclear factor of activated T cells 4
GO:0005667	6934	TCF7L2	transcription factor 7 like 2
GO:0005667	127343	DMBX1	diencephalon/mesencephalon homeobox 1
GO:0005667	6659	SOX4	SRY-box transcription factor 4
GO:0005667	1050	CEBPA	CCAAT enhancer binding protein alpha
GO:0005667	122953	JDP2	Jun dimerization protein 2
GO:0005667	6495	SIX1	SIX homeobox 1
GO:0005667	4093	SMAD9	SMAD family member 9
GO:0005667	5307	PITX1	paired like homeodomain 1
GO:0005667	6281	S100A10	S100 calcium binding protein A10
GO:0005667	860	RUNX2	RUNX family transcription factor 2
GO:0005667	864	RUNX3	RUNX family transcription factor 3
GO:0005667	4092	SMAD7	SMAD family member 7
GO:0005667	10481	HOXB13	homeobox B13
GO:0005667	2627	GATA6	GATA binding protein 6
GO:0005667	4094	MAF	MAF bZIP transcription factor
GO:0005667	3975	LHX1	LIM homeobox 1
GO:0005667	4862	NPAS2	neuronal PAS domain protein 2
GO:0005667	51176	LEF1	lymphoid enhancer binding factor 1
GO:0005667	7068	THRB	thyroid hormone receptor beta
GO:0005667	23493	HEY2	hes related family bHLH transcription factor with YRPW motif 2
GO:0005667	5087	PBX1	PBX homeobox 1
GO:0005667	6909	TBX2	T-box transcription factor 2
GO:0005667	9734	HDAC9	histone deacetylase 9
GO:0005667	5308	PITX2	paired like homeodomain 2
GO:0005667	27063	ANKRD1	ankyrin repeat domain 1
GO:0005667	4086	SMAD1	SMAD family member 1
GO:0005667	3207	HOXA11	homeobox A11
GO:0005667	3206	HOXA10	homeobox A10
GO:0005667	132625	ZFP42	ZFP42 zinc finger protein
GO:0005667	196	AHR	aryl hydrocarbon receptor
GO:0009952	3223	HOXC6	homeobox C6	anterior/posterior pattern specification	30	-0.467229	0.0193651
GO:0009952	659	BMPR2	bone morphogenetic protein receptor type 2
GO:0009952	9968	MED12	mediator complex subunit 12
GO:0009952	55897	MESP1	mesoderm posterior bHLH transcription factor 1
GO:0009952	201164	PLD6	phospholipase D family member 6
GO:0009952	3214	HOXB4	homeobox B4
GO:0009952	5362	PLXNA2	plexin A2
GO:0009952	7026	NR2F2	nuclear receptor subfamily 2 group F member 2
GO:0009952	10512	SEMA3C	semaphorin 3C
GO:0009952	5080	PAX6	paired box 6
GO:0009952	3221	HOXC4	homeobox C4
GO:0009952	3234	HOXD8	homeobox D8
GO:0009952	5523	PPP2R3A	protein phosphatase 2 regulatory subunit B''alpha
GO:0009952	3202	HOXA5	homeobox A5
GO:0009952	3170	FOXA2	forkhead box A2
GO:0009952	3955	LFNG	LFNG O-fucosylpeptide 3-beta-N-acetylglucosaminyltransferase
GO:0009952	3226	HOXC10	homeobox C10
GO:0009952	163589	TDRD5	tudor domain containing 5
GO:0009952	4300	MLLT3	MLLT3 super elongation complex subunit
GO:0009952	7044	LEFTY2	left-right determination factor 2
GO:0009952	3232	HOXD3	homeobox D3
GO:0009952	6608	SMO	smoothened, frizzled class receptor
GO:0009952	3229	HOXC13	homeobox C13
GO:0009952	6899	TBX1	T-box transcription factor 1
GO:0009952	3233	HOXD4	homeobox D4
GO:0009952	3227	HOXC11	homeobox C11
GO:0009952	9573	GDF3	growth differentiation factor 3
GO:0009952	3239	HOXD13	homeobox D13
GO:0009952	2296	FOXC1	forkhead box C1
GO:0009952	23242	COBL	cordon-bleu WH2 repeat protein
GO:0030684	55226	NAT10	N-acetyltransferase 10	preribosome	3	-0.530687	0.0226052
GO:0030684	79050	NOC4L	nucleolar complex associated 4 homolog
GO:0030684	90441	ZNF622	zinc finger protein 622
GO:0035148	585	BBS4	Bardet-Biedl syndrome 4	tube formation	18	-0.508358	0.0226614
GO:0035148	23059	CLUAP1	clusterin associated protein 1
GO:0035148	10370	CITED2	Cbp/p300 interacting transactivator with Glu/Asp rich carboxy-terminal domain 2
GO:0035148	5293	PIK3CD	phosphatidylinositol-4,5-bisphosphate 3-kinase catalytic subunit delta
GO:0035148	25902	MTHFD1L	methylenetetrahydrofolate dehydrogenase (NADP+ dependent) 1 like
GO:0035148	7291	TWIST1	twist family bHLH transcription factor 1
GO:0035148	57216	VANGL2	VANGL planar cell polarity protein 2
GO:0035148	8820	HESX1	HESX homeobox 1
GO:0035148	10018	BCL2L11	BCL2 like 11
GO:0035148	7976	FZD3	frizzled class receptor 3
GO:0035148	655	BMP7	bone morphogenetic protein 7
GO:0035148	57822	GRHL3	grainyhead like transcription factor 3
GO:0035148	3198	HOXA1	homeobox A1
GO:0035148	5420	PODXL	podocalyxin like
GO:0035148	131405	TRIM71	tripartite motif containing 71
GO:0035148	8323	FZD6	frizzled class receptor 6
GO:0035148	27443	CECR2	CECR2 histone acetyl-lysine reader
GO:0035148	5629	PROX1	prospero homeobox 1
GO:0060562	9645	MICAL2	microtubule associated monooxygenase, calponin and LIM domain containing 2	epithelial tube morphogenesis	18	-0.397756	0.0243813
GO:0060562	55366	LGR4	leucine rich repeat containing G protein-coupled receptor 4
GO:0060562	7075	TIE1	tyrosine kinase with immunoglobulin like and EGF like domains 1
GO:0060562	55036	CCDC40	coiled-coil domain 40 molecular ruler complex subunit
GO:0060562	9955	HS3ST3A1	heparan sulfate-glucosamine 3-sulfotransferase 3A1
GO:0060562	2131	EXT1	exostosin glycosyltransferase 1
GO:0060562	388	RHOB	ras homolog family member B
GO:0060562	1512	CTSH	cathepsin H
GO:0060562	596	BCL2	BCL2 apoptosis regulator
GO:0060562	5058	PAK1	p21 (RAC1) activated kinase 1
GO:0060562	255743	NPNT	nephronectin
GO:0060562	6262	RYR2	ryanodine receptor 2
GO:0060562	5314	PKHD1	PKHD1 ciliary IPT domain containing fibrocystin/polyductin
GO:0060562	3791	KDR	kinase insert domain receptor
GO:0060562	7048	TGFBR2	transforming growth factor beta receptor 2
GO:0060562	342184	FMN1	formin 1
GO:0060562	367	AR	androgen receptor
GO:0060562	9423	NTN1	netrin 1
GO:0007389	339829	CCDC39	coiled-coil domain 39 molecular ruler complex subunit	pattern specification process	22	-0.376673	0.0271805
GO:0007389	22823	MTF2	metal response element binding transcription factor 2
GO:0007389	4242	MFNG	MFNG O-fucosylpeptide 3-beta-N-acetylglucosaminyltransferase
GO:0007389	23639	DNAAF11	dynein axonemal assembly factor 11
GO:0007389	1959	EGR2	early growth response 2
GO:0007389	161582	DNAAF4	dynein axonemal assembly factor 4
GO:0007389	65981	CAPRIN2	caprin family member 2
GO:0007389	2066	ERBB4	erb-b2 receptor tyrosine kinase 4
GO:0007389	84976	DISP1	dispatched RND transporter family member 1
GO:0007389	10468	FST	follistatin
GO:0007389	1767	DNAH5	dynein axonemal heavy chain 5
GO:0007389	2016	EMX1	empty spiracles homeobox 1
GO:0007389	6604	SMARCD3	SWI/SNF related BAF chromatin remodeling complex subunit D3
GO:0007389	4038	LRP4	LDL receptor related protein 4
GO:0007389	80319	CXXC4	CXXC finger protein 4
GO:0007389	2260	FGFR1	fibroblast growth factor receptor 1
GO:0007389	50805	IRX4	iroquois homeobox 4
GO:0007389	4281	MID1	midline 1
GO:0007389	7545	ZIC1	Zic family member 1
GO:0007389	4821	NKX2-2	NK2 homeobox 2
GO:0007389	3684	ITGAM	integrin subunit alpha M
GO:0007389	6656	SOX1	SRY-box transcription factor 1
GO:0042826	283219	KCTD21	potassium channel tetramerization domain containing 21	histone deacetylase binding	5	-0.487065	0.048743
GO:0042826	4101	MAGEA2	MAGE family member A2
GO:0042826	22806	IKZF3	IKAROS family zinc finger 3
GO:0042826	4103	MAGEA4	MAGE family member A4
GO:0042826	4100	MAGEA1	MAGE family member A1
KEGG
ID	ENTREZ ID	GENEID	GeneFunction	Description	setSize	enrichmentScore	p.adjust
hsa04340	8452	CUL3	cullin 3	Hedgehog signaling pathway	17	-0.661438	0.0374632
	64750	SMURF2	SMAD specific E3 ubiquitin protein ligase 2
	8643	PTCH2	patched 2
	11127	KIF3A	kinesin family member 3A
	53944	CSNK1G1	casein kinase 1 gamma 1
	157	GRK3	G protein-coupled receptor kinase 3
	84455	EFCAB7	EF-hand calcium binding domain 7
	595	CCND1	cyclin D1
	374654	KIF7	kinesin family member 7
	408	ARRB1	arrestin beta 1
	84976	DISP1	dispatched RND transporter family member 1
	596	BCL2	BCL2 apoptosis regulator
	55733	HHAT	hedgehog acyltransferase
	2121	EVC	EvC ciliary complex subunit 1
	6608	SMO	smoothened, frizzled class receptor
	894	CCND2	cyclin D2
	132884	EVC2	EvC ciliary complex subunit 2
